# Supplementary material for: Exploring the Efficacy and Target Genes of Atractylodes Macrocephala Koidz Against Alzheimer’s Disease Based on Multi-Omics, Computational Chemistry, and Experimental Verification
Source: Curr Issues Mol Biol. 2025 Feb 11;47(2):118. doi: 10.3390/cimb47020118 (PMC11853862; doi:10.3390/cimb47020118)
Supplement: Supplementary file 1 [file cimb-47-00118-s001.zip › Supplementary Table.xlsx]

## Sheet: Catalog
Tables	Title
S1	The ferroptosis-related pathway genes
S2	The parameters of 8 feature selection methods
S3	The results of DEGs in GSE5281
S4	The genes included in blue module
S5	The potential targets related to ferroptosis from brain and blood
S6	The features of 8 FS methods with Logistic Regression in GSE5281
S7	The features of 8 FS methods with Logistic Regression in integrated blood (GSE63060 and GSE63061) dataset
S8	The information of AMK ingredients
S9	The results of vina
S10	The results of Hdock
S11	The results of patch-firedock
S12	The cis-eQTLs of EGFR and HMOX1

## Sheet: S1
Ferroptosis	Lipid Peroxidation	Phosphorylation	Apoptosis
RPL8	APOE	ELAC2	BCL2
IREB2	CAT	CARS2	CASP3
ATP5MC3	CETP	FARS2	CASP8
CS	SOD1	GFM1	BAX
EMC2	LDLR	MTO1	XIAP
ACSF2	APOB	AIFM1	FAS
NOX1	PPARG	MAPK1	TP53
CYBB	APOA1	AARS2	TNFSF10
NOX3	LIPC	MTRFR	CFLAR
NOX4	LPL	AKT1	CASP9
NOX5	INS	TSFM	AIFM1
DUOX1	ABCA1	TUFM	FASLG
DUOX2	CPT2	RAB33A	BCL2L1
G6PD	CPT1A	NARS2	CYCS
PGD	ACADVL	EARS2	MCL1
VDAC2	ACADM	SRC	BIRC5
PIK3CA	TNF	LOC126859565	CASP10
FLT3	SOD2	VARS2	TNFRSF10B
SCP2	PON1	RMND1	CASP7
TP53	FADS1	MTFMT	PARP1
ACSL4	APOA5	CDK1	BCL2L11
LPCAT3	GPX4	DYRK1A	TNF
NRAS	ALB	POLR1C	MAPK8
KRAS	PPARA	PNPT1	CASP1
HRAS	HMGCR	EGFR	AKT1
TF	PLIN1	MAPK8	BIRC2
TFRC	SLC22A5	GFM2	CASP2
TFR2	GSR	MAPK14	TNFRSF10A
SLC38A1	APP	MAPK3	CASP6
SLC1A5	XDH	GSK3B	FADD
GLS2	APOC3	DYRK2	NAIP
GOT1	ACADS	CSNK2A1	DIABLO
CARS1	MPO	PRKACA	BIRC3
ALOX5	HILPDA	STAT3	BID
KEAP1	ACACA	TP53	BOK
HMOX1	STARD3	TARS2	PAWR
ATG5	HADHA	FASTKD2	MAPK1
ATG7	CP	MAPT	TNFRSF1A
NCOA4	SMPD1	PRKCA	BAK1
ALOX12	ETFDH	PLK1	PRKCD
ALOX12B	MTTP	GTPBP3	CDKN1A
ALOX15	PCSK9	DYRK3	MAP3K5
ALOX15B	LCAT	ATM	RIPK1
ALOXE3	HADHB	CDK2	APAF1
PHKG2	CRP	DYRK1B	SIVA1
ACO1	PLIN2	PTK2	STAT3
G6PDX	PLTP	PIK3CG	MAPK14
ULK1	ACADL	RAF1	BAD
ATG3	ETFB	MTOR	ANXA5
ATG4D	CYCS	PTCD3	BIRC7
BECN1	LIPA	JAK2	MYC
MAP1LC3A	STARD5	MRPS22
GABARAPL2	LEP	MIPEP
GABARAPL1	NPC1	RPS6KB1
ATG16L1	SOD2-OT1	STAT1
WIPI1	STARD4	SHC1
WIPI2	TAFAZZIN	CREB1
SNX4	IL6	CHEK1
ATG13	HMGCL	CDK5
ULK2	GPX3	IRS1
SAT1	ACAD9	GRB2
EGFR	APOA2	TRIT1
MAPK3		PTEN
MAPK1		CSNK2A2
BID		PDPK1
ZEB1		MRPL44
DPP4
CDKN2A
PEBP1
SOCS1
CDO1
MYB
MAPK8
MAPK9
CHAC1
MAPK14
LINC00472
PRKAA2
PRKAA1
ELAVL1
BAP1
ABCC1
MIR6852
ACVR1B
TGFBR1
EPAS1
HILPDA
HIF1A
IFNG
ANO6
LPIN1
HMGB1
TNFAIP3
TLR4
ATF3
ATM
YY1AP1
EGLN2
MIOX
TAFAZZIN
MTDH
IDH1
SIRT1
FBXW7
PANX1
DNAJB6
BACH1
LONP1
CD82
IL1B
CTSB
POR
CYB5R1
ELOVL5
FADS1
PTEN
NR1D1
NR1D2
TBK1
IL6
USP7
miR-182-5p
miR-378a-3p
ATF4
AQP3
AQP5
AQP8
LINC00618
MT1DP
PEX10
AGPAT3
PEX12
CHP1
GPAT4
BRPF1
OSBPL9
INTS2
MMD
CYP4F8
MLLT1
TTPA
GRIA3
EPT1
POM121L12
LIG3
AEBP2
AGPS
CDCA3
PEX2
PEX6
TIMM9
DCAF7
LCE2C
FAR1
PHF21A
SMAD7
LYRM1
AMN
PEX3
MTCH1
ACADSB
PVT1
hsa_circ_0008367
SLC39A14
MAP3K11
GSK3B
BRD7
SLC25A28
MFN2
SLC11A2
ZFAS1
TSC1
TGFB1
SNCA
SIRT3
CGAS
STING1
HDDC3
MIR761
MDM2
MDM4
MIR214
DLD
WWTR1
PRKCA
LGMN
SMPD1
MYCN
IFNA1
IFNA2
IFNA4
IFNA5
IFNA6
IFNA7
IFNA8
IFNA10
IFNA13
IFNA14
IFNA16
IFNA17
IFNA21
SMG9
PPARG
MIR335
SNX5
PAQR3
MICU1
TOR2A
MIR375
MAP3K14
CircKDM4C
MIR324
QSOX1
MIB2
CLTRN
KLF2
MIR5096
HOTAIR
H19
FOXO4
YTHDC2
DDR2
SLC39A7
TRIM46
ACSL1
KDM5A
TRIM21
DPEP1
CYGB
IDO1
GSTZ1
GJA1
SLC7A11
PGRMC1
CIRBP
circPSEN1
USP11
YAP1
MIR135B
TRIM26
NDRG1
MIR302A
ASMTL-AS1
FADS2
PIEZO1
LIFR
PTPN6
MIR15A
EGR1
ADAM23
ARHGEF26-AS1
CPEB1
COX4I2
lncRNA AABR07017145.1
TIMP1
KDM6B
METTL14
MIB1
KDM5C
MEG3
CCDC6
CFL1
MIR539
KMT2D

## Sheet: S2
method
Univariate Feature Selector	score func=chi2	mode=k_best	param=5
SelectKBest	score_func=f_classif	k=5
VarianceThreshold	threshold = 0.1
Sequential Feature Selection	estimator=KNeighborsClassifier(n_neighbors=2)	n_features_to_select=5
LassoCV	cv=10	lasso.coef_ != 0
SVMCV	kernel=linear	step=1	cv=10
Random Forest	max_depth=2	random_state=0

## Sheet: S3
	logFC	AveExpr	t	P.Value	adj.P.Val	B	Group	gene
A2M	0.719225	5.86815	5.09069	9.4784e-07	1.28334e-05	5.18803	Up	A2M
AAK1	0.945318	11.1886	5.41307	2.10797e-07	3.48478e-06	6.62883	Up	AAK1
AATBC	0.939937	5.49317	4.69396	5.53212e-06	5.81529e-05	3.5046	Up	AATBC
ABCB9	0.754081	6.08942	4.07842	6.98654e-05	0.00052428	1.10395	Up	ABCB9
ABCC10	0.982251	9.91436	7.2379	1.54919e-11	9.06187e-10	15.8295	Up	ABCC10
ABCC6P1	0.575993	4.50264	2.66244	0.00851096	0.0303324	-3.31899	Up	ABCC6P1
ABHD15	0.761846	4.33675	3.43308	0.000751372	0.00398842	-1.11253	Up	ABHD15
ABHD4	0.708362	7.86294	4.98995	1.49719e-06	1.88498e-05	4.75094	Up	ABHD4
ABI3	0.52844	6.47743	3.48398	0.000629941	0.00344754	-0.949532	Up	ABI3
ABL1	0.651684	8.20727	5.42612	1.981e-07	3.30565e-06	6.68848	Up	ABL1
ABLIM2	0.554097	5.99573	2.73572	0.00689268	0.0256035	-3.13087	Up	ABLIM2
ACAP2	0.732102	5.72916	3.81164	0.000193443	0.00126318	0.148817	Up	ACAP2
ACBD5	1.23402	7.89996	6.97602	6.65853e-11	3.29352e-09	14.4141	Up	ACBD5
ACKR3	1.57367	7.90495	7.51959	3.13554e-12	2.23612e-10	17.3816	Up	ACKR3
ACP3	0.577886	4.75106	3.16561	0.00183765	0.00850194	-1.93464	Up	ACP3
ACP6	0.534761	7.03133	3.7648	0.000230103	0.00146779	-0.0132873	Up	ACP6
ACSBG1	0.887449	9.65371	5.25706	4.39627e-07	6.64225e-06	5.92372	Up	ACSBG1
ACSF2	1.14664	5.68957	5.40011	2.24183e-07	3.67301e-06	6.56973	Up	ACSF2
ACSS1	0.992079	8.10779	6.37923	1.6597e-09	5.18163e-08	11.2987	Up	ACSS1
ACTA2	0.982253	7.15391	3.65752	0.000340393	0.00204216	-0.378261	Up	ACTA2
ACTL6A	0.524258	5.92796	2.8108	0.00552905	0.0213691	-2.93334	Up	ACTL6A
ACTMAP	0.707525	7.32202	4.82259	3.15598e-06	3.60901e-05	4.03921	Up	ACTMAP
ACTN4	0.610122	7.68038	4.1748	4.77689e-05	0.000379817	1.46203	Up	ACTN4
ACVR1B	0.576643	7.69776	2.89414	0.00430629	0.0173283	-2.70834	Up	ACVR1B
ADA	0.735556	5.93298	3.34549	0.00101309	0.00514047	-1.38819	Up	ADA
ADAM10	0.874674	10.4728	5.89695	1.97876e-08	4.48864e-07	8.90521	Up	ADAM10
ADAM33	1.33909	4.41659	6.35287	1.90608e-09	5.84569e-08	11.1649	Up	ADAM33
ADAMTS1	0.886293	7.4119	3.86214	0.000160145	0.00107162	0.3255	Up	ADAMTS1
ADAMTS4	0.521651	5.62792	3.02528	0.00287435	0.0124053	-2.34233	Up	ADAMTS4
ADAMTS9-AS2	0.990087	6.70378	5.06777	1.05229e-06	1.39751e-05	5.08804	Up	ADAMTS9-AS2
ADAMTSL4	1.02553	5.50591	5.50519	1.35688e-07	2.37244e-06	7.05196	Up	ADAMTSL4
ADAP2	0.579976	6.81086	4.28721	3.04131e-05	0.000258289	1.88819	Up	ADAP2
ADARB2-AS1	0.660668	6.25361	3.82155	0.000186427	0.00122465	0.183356	Up	ADARB2-AS1
ADCY2	0.836316	11.5165	5.49386	1.43275e-07	2.47803e-06	6.99968	Up	ADCY2
ADCY4	0.879114	6.03772	4.51063	1.20878e-05	0.000116643	2.76189	Up	ADCY4
ADD1	0.510572	11.3037	3.99898	9.51126e-05	0.000682034	0.81398	Up	ADD1
ADD3	0.908966	11.4778	7.49937	3.51985e-12	2.47626e-10	17.2692	Up	ADD3
ADD3-AS1	0.786036	5.38898	4.63379	7.16705e-06	7.29456e-05	3.25833	Up	ADD3-AS1
ADGRD1	0.674472	5.0774	2.69802	0.00768668	0.0279528	-3.22824	Up	ADGRD1
ADGRE1	0.609214	4.65875	2.95105	0.00361939	0.0150229	-2.5513	Up	ADGRE1
ADGRF5	0.647877	7.39536	2.91405	0.00405349	0.0164977	-2.65372	Up	ADGRF5
ADGRL4	1.45161	5.70819	7.43659	5.03535e-12	3.3934e-10	16.9212	Up	ADGRL4
ADH4	0.786275	8.27099	4.9747	1.60359e-06	1.99124e-05	4.68536	Up	ADH4
ADI1	1.02774	9.50804	10.7803	6.24417e-21	1.08357e-17	36.9108	Up	ADI1
ADIPOR2	0.665619	9.0788	3.94715	0.000116043	0.000810901	0.627306	Up	ADIPOR2
ADM	0.525672	7.78357	2.93521	0.00379969	0.0156714	-2.59528	Up	ADM
ADNP2	0.502215	8.44201	5.0207	1.30303e-06	1.67761e-05	4.88369	Up	ADNP2
AEBP1	1.30326	6.7565	6.65713	3.7851e-10	1.45977e-08	12.7295	Up	AEBP1
AEN	0.511199	6.39871	3.36298	0.000954846	0.00489086	-1.33365	Up	AEN
AFF1	1.34804	9.93409	9.75565	4.24943e-18	2.21225e-15	30.5461	Up	AFF1
AGAP3	0.543715	9.00299	5.0369	1.2108e-06	1.5808e-05	4.95387	Up	AGAP3
AGAP4	1.43294	6.89151	8.89133	9.12216e-16	2.11066e-13	25.3096	Up	AGAP4
AGAP9	1.50644	5.713	7.46602	4.25796e-12	2.95559e-10	17.0842	Up	AGAP9
AGBL4	0.786049	7.8469	4.98849	1.50707e-06	1.89398e-05	4.74466	Up	AGBL4
AGFG1	1.0424	7.4029	5.5141	1.29994e-07	2.28054e-06	7.09316	Up	AGFG1
AGO3	0.699296	7.07069	4.14837	5.30511e-05	0.000416253	1.36317	Up	AGO3
AGPAT3	0.565162	6.67285	3.47138	0.000658152	0.00357656	-0.990068	Up	AGPAT3
AGRP	0.570154	5.13438	2.77273	0.00618629	0.0234552	-3.0341	Up	AGRP
AGT	0.818637	9.95279	5.01722	1.3237e-06	1.70153e-05	4.86864	Up	AGT
AHCTF1	0.704472	7.88452	4.97142	1.62744e-06	2.01725e-05	4.67125	Up	AHCTF1
AHCYL1	1.10289	9.39334	6.56583	6.17524e-10	2.1576e-08	12.2555	Up	AHCYL1
AHSA2P	0.788134	9.05174	6.58587	5.54801e-10	1.9885e-08	12.3592	Up	AHSA2P
AJUBA	0.957652	4.47354	4.10666	6.25411e-05	0.000477754	1.20818	Up	AJUBA
AK3	1.05043	8.00285	9.34375	5.59172e-17	1.8781e-14	28.0322	Up	AK3
AKR1C3	0.763413	7.60933	4.13031	5.69783e-05	0.000440756	1.2959	Up	AKR1C3
AKT2	0.859308	5.85106	4.55168	1.01662e-05	0.000100001	2.9262	Up	AKT2
ALDH1L1	0.53601	7.48811	2.68728	0.00792745	0.0286649	-3.25574	Up	ALDH1L1
ALDH8A1	0.50012	8.38454	2.79718	0.00575647	0.0221127	-2.96952	Up	ALDH8A1
ALDH9A1	0.566387	10.4906	5.15213	7.1506e-07	1.00884e-05	5.45774	Up	ALDH9A1
ALMS1P1	0.887927	6.97887	6.15507	5.32701e-09	1.44221e-07	10.1716	Up	ALMS1P1
ALPK1	0.676079	7.74571	4.89529	2.28756e-06	2.72362e-05	4.34617	Up	ALPK1
ALS2	0.938514	6.53032	4.71649	5.01793e-06	5.37518e-05	3.59745	Up	ALS2
AMER2	1.07529	8.99804	7.067	4.02441e-11	2.10835e-09	14.9027	Up	AMER2
AMMECR1L	0.635495	9.31581	5.26527	4.23103e-07	6.44999e-06	5.96045	Up	AMMECR1L
AMOTL1	0.54967	8.70781	4.31448	2.72223e-05	0.000234732	1.99295	Up	AMOTL1
AMOTL2	1.10137	8.92145	7.76062	7.81518e-13	6.50409e-11	18.7325	Up	AMOTL2
AMPD2	0.817332	9.95267	8.00452	1.87887e-13	2.00644e-11	20.1195	Up	AMPD2
ANAPC16	0.628069	10.0115	6.64352	4.07271e-10	1.55046e-08	12.6586	Up	ANAPC16
ANGPT2	1.47091	5.65618	6.58284	5.63876e-10	2.0072e-08	12.3435	Up	ANGPT2
ANGPTL4	0.788874	7.95802	4.09964	6.42896e-05	0.000488601	1.18222	Up	ANGPTL4
ANKDD1A	1.31006	9.42747	9.27737	8.4453e-17	2.58625e-14	27.63	Up	ANKDD1A
ANKRD10-IT1	0.7792	8.74893	4.78652	3.69786e-06	4.13334e-05	3.88818	Up	ANKRD10-IT1
ANKRD11	0.823168	8.79437	4.80332	3.4351e-06	3.88131e-05	3.95842	Up	ANKRD11
ANKRD13B	0.523201	7.17156	4.82561	3.11427e-06	3.56523e-05	4.05189	Up	ANKRD13B
ANKRD20A11P	0.752873	8.89316	6.1465	5.56726e-09	1.49784e-07	10.129	Up	ANKRD20A11P
ANKRD28	1.11388	8.08301	6.22412	3.72898e-09	1.04653e-07	10.5161	Up	ANKRD28
ANKRD36B	1.42493	11.5239	6.3995	1.49185e-09	4.72132e-08	11.4019	Up	ANKRD36B
ANKRD42-DT	1.05884	6.32099	7.06464	4.07748e-11	2.12805e-09	14.89	Up	ANKRD42-DT
ANKRD44	0.649771	7.78034	4.35313	2.32453e-05	0.000205284	2.14232	Up	ANKRD44
ANKRD9	1.43052	6.87872	7.98802	2.07026e-13	2.17733e-11	20.0251	Up	ANKRD9
ANKS1A	0.702501	9.35469	5.13146	7.86396e-07	1.09538e-05	5.36671	Up	ANKS1A
ANO6	0.911599	8.56052	7.41908	5.56303e-12	3.67761e-10	16.8244	Up	ANO6
ANP32B	1.8766	10.3545	11.5798	3.56566e-23	1.48503e-19	41.9507	Up	ANP32B
ANTXR2	0.598978	4.41236	2.99305	0.0031785	0.0134394	-2.43362	Up	ANTXR2
ANXA2R-AS1	0.88736	5.63212	4.73183	4.6946e-06	5.06793e-05	3.66085	Up	ANXA2R-AS1
ANXA5	0.636414	8.41992	4.69537	5.4985e-06	5.79457e-05	3.5104	Up	ANXA5
AOC3	1.19853	5.70563	4.98404	1.53757e-06	1.92302e-05	4.72552	Up	AOC3
AOX3P-AOX2P	0.532922	4.31004	2.94004	0.00374386	0.0154718	-2.5819	Up	AOX3P-AOX2P
AP2A1	0.991157	6.49609	5.6324	7.32761e-08	1.38592e-06	7.64435	Up	AP2A1
AP3B2	0.581056	5.55394	3.15923	0.001876	0.00865436	-1.95352	Up	AP3B2
APAF1	0.712563	6.63424	4.67556	5.9895e-06	6.23316e-05	3.42902	Up	APAF1
APC	0.604406	9.80907	4.03675	8.21812e-05	0.000602373	0.951277	Up	APC
APCDD1	0.762469	7.31751	5.23648	4.83893e-07	7.21302e-06	5.83178	Up	APCDD1
APLNR	1.34788	6.64421	4.98695	1.51754e-06	1.90484e-05	4.73805	Up	APLNR
APOBEC3D	0.607705	5.90354	3.78474	0.000213758	0.00137726	0.0555138	Up	APOBEC3D
APOD	0.715954	8.96617	4.08506	6.80714e-05	0.000513594	1.12843	Up	APOD
APOL3	0.786363	5.93456	4.07208	7.16174e-05	0.000535113	1.08065	Up	APOL3
APOLD1	1.13081	9.20274	6.60274	5.06884e-10	1.85182e-08	12.4467	Up	APOLD1
APP	0.846057	12.7024	6.69922	3.01674e-10	1.19431e-08	12.9493	Up	APP
AQP4	0.713933	5.98016	3.20432	0.00161996	0.00765397	-1.81927	Up	AQP4
ARAP1	0.678797	6.35796	3.72132	0.000269954	0.00167457	-0.162297	Up	ARAP1
ARGLU1	0.519657	10.6589	3.5855	0.000440638	0.00254915	-0.618207	Up	ARGLU1
ARHGAP1	0.673298	10.7672	6.30678	2.42579e-09	7.19582e-08	10.9317	Up	ARHGAP1
ARHGAP26	0.824519	8.23608	6.58837	5.47426e-10	1.96884e-08	12.3722	Up	ARHGAP26
ARHGAP31	0.880471	6.57509	5.73508	4.42798e-08	9.00472e-07	8.12914	Up	ARHGAP31
ARHGAP45	0.823889	5.83428	4.15756	5.11536e-05	0.000403035	1.3975	Up	ARHGAP45
ARHGEF1	1.03596	7.81757	6.87496	1.16029e-10	5.28707e-09	13.8755	Up	ARHGEF1
ARHGEF10	1.49818	6.79506	6.89149	1.05984e-10	4.89688e-09	13.9633	Up	ARHGEF10
ARHGEF10L	1.18785	6.66189	6.54205	7.01058e-10	2.40905e-08	12.1327	Up	ARHGEF10L
ARHGEF15	0.516016	6.34408	3.24215	0.00143062	0.0068834	-1.70537	Up	ARHGEF15
ARHGEF18	0.654983	10.3259	5.4569	1.71039e-07	2.90989e-06	6.82953	Up	ARHGEF18
ARHGEF26-AS1	0.940584	8.61992	6.22643	3.68462e-09	1.03968e-07	10.5277	Up	ARHGEF26-AS1
ARHGEF37	0.569924	8.39139	3.75357	0.000239827	0.00151844	-0.0519185	Up	ARHGEF37
ARHGEF40	0.751887	6.44064	4.49017	1.3172e-05	0.00012502	2.6804	Up	ARHGEF40
ARID3B	0.544151	5.87967	2.69888	0.00766767	0.0278951	-3.22603	Up	ARID3B
ARL5A	0.543832	9.51216	5.63358	7.28545e-08	1.38046e-06	7.6499	Up	ARL5A
ARL6IP6	1.02057	7.76972	8.14158	8.36548e-14	9.84196e-12	20.9072	Up	ARL6IP6
ARMC3	0.520223	4.03606	2.58238	0.0106638	0.0364659	-3.51912	Up	ARMC3
ARMCX3	0.537028	9.8705	3.96698	0.000107565	0.000758274	0.69848	Up	ARMCX3
ARMH1	0.725474	4.37164	3.00253	0.00308616	0.0131236	-2.40688	Up	ARMH1
ARMH4	1.06451	7.50822	6.46888	1.03423e-09	3.39699e-08	11.7563	Up	ARMH4
ARPC1B	0.756585	7.48934	5.07044	1.03958e-06	1.3815e-05	5.09966	Up	ARPC1B
ARPIN	0.638586	5.4399	3.11121	0.00218955	0.00985418	-2.09463	Up	ARPIN
ARRDC2	0.892998	8.2912	6.59791	5.20183e-10	1.8863e-08	12.4216	Up	ARRDC2
ARVCF	0.681501	4.14067	3.29968	0.00118173	0.00586473	-1.52986	Up	ARVCF
ASAP1-IT2	1.18016	5.55296	5.89508	1.99741e-08	4.52051e-07	8.89616	Up	ASAP1-IT2
ASB15	0.743576	3.92412	3.99288	9.73758e-05	0.000695866	0.791898	Up	ASB15
ASB16	0.769532	5.41216	3.85876	0.000162189	0.00108355	0.313631	Up	ASB16
ASB3	0.785447	4.80779	3.52574	0.000544313	0.00305026	-0.814224	Up	ASB3
ASIC4	0.907266	5.64123	4.1011	6.39234e-05	0.000486706	1.1876	Up	ASIC4
ASPN	0.612905	4.03565	2.4702	0.0145018	0.0467768	-3.79008	Up	ASPN
ASPRV1	0.672058	7.24632	5.5382	1.1574e-07	2.05645e-06	7.20478	Up	ASPRV1
ATF1	0.731644	6.63599	3.8272	0.000182539	0.00120139	0.203061	Up	ATF1
ATG10	1.23495	7.62095	7.27114	1.285e-11	7.75617e-10	16.011	Up	ATG10
ATG2B	0.760348	6.22941	4.16372	4.99178e-05	0.000394792	1.42055	Up	ATG2B
ATG4D	0.519546	7.69807	4.75593	4.22697e-06	4.64254e-05	3.76078	Up	ATG4D
ATM	0.735834	5.08241	3.84656	0.000169787	0.00112852	0.270796	Up	ATM
ATP10D	0.507435	7.24469	3.02173	0.00290654	0.0125079	-2.35245	Up	ATP10D
ATP11C	1.03956	6.86541	6.5239	7.72223e-10	2.62758e-08	12.0391	Up	ATP11C
ATP13A3	0.759443	9.19211	5.3158	3.33891e-07	5.23171e-06	6.1875	Up	ATP13A3
ATP1A2	1.24225	9.92367	6.78472	1.89828e-10	8.00198e-09	13.3982	Up	ATP1A2
ATP1B1	0.573897	13.559	3.24864	0.00140026	0.00676387	-1.68569	Up	ATP1B1
ATP1B2	0.723804	9.06537	4.60356	8.15577e-06	8.1967e-05	3.1355	Up	ATP1B2
ATP2A2	0.577571	9.12173	4.47854	1.3829e-05	0.000130482	2.63425	Up	ATP2A2
ATP2B4	0.576047	4.86842	2.73819	0.00684332	0.0254838	-3.12445	Up	ATP2B4
ATP6AP1L	0.555126	5.53277	2.62078	0.00957667	0.03341	-3.42383	Up	ATP6AP1L
ATP8B1	1.63026	9.87846	9.84986	2.34711e-18	1.32098e-15	31.1252	Up	ATP8B1
ATP8B1-AS1	0.916182	6.15976	5.40472	2.1933e-07	3.60483e-06	6.59074	Up	ATP8B1-AS1
ATPSCKMT	0.851587	5.48453	4.78782	3.67686e-06	4.11429e-05	3.8936	Up	ATPSCKMT
ATRX	1.55837	9.96128	9.68273	6.7208e-18	2.97774e-15	30.0989	Up	ATRX
ATXN1-AS1	0.696887	5.56959	4.20668	4.20643e-05	0.0003419	1.58197	Up	ATXN1-AS1
ATXN3	0.747871	6.81885	4.55872	9.86782e-06	9.74798e-05	2.95449	Up	ATXN3
ATXN3L	0.867657	3.95032	4.13634	5.56378e-05	0.000432153	1.31832	Up	ATXN3L
ATXN7	0.815924	8.98803	5.48387	1.5031e-07	2.59325e-06	6.95363	Up	ATXN7
AVIL	1.01507	5.76603	4.9683	1.65038e-06	2.04325e-05	4.65788	Up	AVIL
AZGP1	0.572484	5.58947	3.1507	0.00192848	0.00885139	-1.97873	Up	AZGP1
B2M	1.08389	11.9666	6.5747	5.88958e-10	2.08579e-08	12.3013	Up	B2M
B3GNT9	0.60182	6.89259	4.66476	6.27461e-06	6.50386e-05	3.38479	Up	B3GNT9
B4GALT2	0.541549	7.40762	4.11083	6.1524e-05	0.000470847	1.22361	Up	B4GALT2
BACE2	1.39133	6.64347	6.94193	8.03407e-11	3.89073e-09	14.232	Up	BACE2
BAG3	1.51959	8.86896	8.82786	1.34467e-15	2.91682e-13	24.9314	Up	BAG3
BANP	0.553311	9.48318	4.15024	5.26588e-05	0.000413799	1.37017	Up	BANP
BASP1-AS1	1.22067	5.27017	5.72987	4.54325e-08	9.19424e-07	8.10439	Up	BASP1-AS1
BATF2	0.743232	5.13044	3.70741	0.000284025	0.00175245	-0.209659	Up	BATF2
BAZ1A	1.29195	5.88445	6.56877	6.07919e-10	2.12761e-08	12.2707	Up	BAZ1A
BAZ2B	0.671832	9.0979	5.97331	1.34686e-08	3.18716e-07	9.2762	Up	BAZ2B
BBS4	0.6321	8.41064	5.67364	5.98961e-08	1.16786e-06	7.83835	Up	BBS4
BCAR3	0.777827	6.58251	4.8491	2.8076e-06	3.25895e-05	4.15074	Up	BCAR3
BCAS1	1.65953	8.45176	7.20593	1.85373e-11	1.0547e-09	15.6552	Up	BCAS1
BCL11A	0.50893	8.72735	3.41898	0.000788703	0.00416007	-1.15731	Up	BCL11A
BCL6	1.50961	10.6748	9.95812	1.18454e-18	7.47482e-16	31.7924	Up	BCL6
BCL6B	0.69989	5.7879	3.80152	0.000200856	0.00130503	0.113675	Up	BCL6B
BCL9L	0.652721	6.49	3.7751	0.000221522	0.00141851	0.0221948	Up	BCL9L
BCLAF1	0.96598	7.85853	5.65818	6.46047e-08	1.24567e-06	7.76552	Up	BCLAF1
BCOR	0.685586	6.38543	3.93019	0.000123797	0.00085903	0.566653	Up	BCOR
BCORL1	0.663587	7.96456	4.68747	5.68955e-06	5.95672e-05	3.4779	Up	BCORL1
BDP1	1.46821	8.06255	8.61538	4.89498e-15	8.63839e-13	23.6721	Up	BDP1
BEST1	0.558375	7.08365	2.6751	0.00820903	0.0294936	-3.28684	Up	BEST1
BFAR	0.7687	7.27501	5.52061	1.25984e-07	2.21793e-06	7.12327	Up	BFAR
BGN	1.08604	7.60284	6.70921	2.85834e-10	1.14686e-08	13.0016	Up	BGN
BHLHE41	0.73522	9.92198	4.59185	8.57303e-06	8.56234e-05	3.08809	Up	BHLHE41
BICRA	0.966204	7.95486	7.96349	2.39112e-13	2.44082e-11	19.8849	Up	BICRA
BLTP2	1.1303	7.69702	6.89282	1.05214e-10	4.87969e-09	13.9704	Up	BLTP2
BMI1	0.859389	10.3844	6.08857	7.49363e-09	1.92651e-07	9.84202	Up	BMI1
BMP10	0.565386	4.04484	2.73472	0.00691281	0.0256645	-3.13348	Up	BMP10
BMP7	1.21133	8.35625	7.84428	4.80323e-13	4.36779e-11	19.2061	Up	BMP7
BMS1P2	0.867563	7.96678	5.22027	5.21763e-07	7.70035e-06	5.75958	Up	BMS1P2
BOC	0.748706	6.20345	3.75649	0.000237261	0.00150494	-0.041878	Up	BOC
BOK	0.759999	7.2562	4.12156	5.89792e-05	0.000453539	1.26339	Up	BOK
BOLL	0.527526	5.35462	3.10547	0.00223014	0.0100109	-2.11138	Up	BOLL
BPTF	0.76828	9.93549	5.60822	8.24356e-08	1.52902e-06	7.53105	Up	BPTF
BRCA1	0.598099	5.58193	3.03613	0.00277811	0.0120549	-2.31139	Up	BRCA1
BRD1	0.723453	8.81819	5.7914	3.35102e-08	7.09163e-07	8.39753	Up	BRD1
BRD2	0.636856	9.60611	4.13922	5.50064e-05	0.000428464	1.32907	Up	BRD2
BRI3	0.628236	8.56446	6.01756	1.07624e-08	2.63047e-07	9.49261	Up	BRI3
BRPF1	0.509369	7.70055	5.10663	8.81204e-07	1.20736e-05	5.25778	Up	BRPF1
BRSK1	0.655321	8.13921	4.17197	4.83095e-05	0.000383529	1.45142	Up	BRSK1
BSDC1	0.572721	4.59738	2.51241	0.012933	0.0426606	-3.68943	Up	BSDC1
BST2	0.77882	5.72047	3.09209	0.00232738	0.0103958	-2.15028	Up	BST2
BTBD18	0.863975	6.45207	4.16075	5.05112e-05	0.000398426	1.40941	Up	BTBD18
BTBD7	0.516886	6.88453	3.08803	0.00235764	0.0104977	-2.16205	Up	BTBD7
BTG1	0.677443	5.50734	3.32201	0.00109649	0.00549142	-1.46101	Up	BTG1
C11orf21	0.821585	4.20053	4.40172	1.90318e-05	0.000171789	2.33163	Up	C11orf21
C11orf58	1.05113	3.8419	4.71017	5.15737e-06	5.50119e-05	3.57136	Up	C11orf58
C11orf96	1.40375	10.2369	6.77288	2.0244e-10	8.48212e-09	13.3359	Up	C11orf96
C12orf29	0.630807	10.2895	6.3353	2.08982e-09	6.36918e-08	11.0759	Up	C12orf29
C19orf18	1.0359	5.94672	6.56886	6.07606e-10	2.12761e-08	12.2712	Up	C19orf18
C19orf47	0.783485	5.46278	3.32629	0.00108081	0.00542987	-1.44776	Up	C19orf47
C1QTNF1	0.660172	5.99307	4.0998	6.42487e-05	0.000488469	1.18282	Up	C1QTNF1
C1R	0.583523	6.85404	3.77591	0.000220856	0.00141511	0.0250072	Up	C1R
C1orf105	0.785247	5.22471	3.57609	0.000455624	0.00262314	-0.649258	Up	C1orf105
C1orf122	0.649606	9.95889	4.89829	2.25722e-06	2.69212e-05	4.3589	Up	C1orf122
C1orf198	0.567681	8.90949	4.26158	3.37355e-05	0.000282733	1.79024	Up	C1orf198
C1orf220	0.944354	5.34988	4.25847	3.41616e-05	0.00028581	1.77839	Up	C1orf220
C1orf87	0.838896	3.92621	4.23015	3.82879e-05	0.000315045	1.67073	Up	C1orf87
C21orf62	0.761991	5.05386	3.65662	0.000341499	0.00204787	-0.38128	Up	C21orf62
C2CD4A	0.684115	3.59593	3.32498	0.00108558	0.00544725	-1.45181	Up	C2CD4A
C3orf70	0.541177	7.12558	3.81391	0.000191811	0.00125606	0.156736	Up	C3orf70
C4orf19	0.58492	5.50903	3.00206	0.00309069	0.0131348	-2.40821	Up	C4orf19
C6orf89	1.00439	5.45733	4.38255	2.0598e-05	0.000184487	2.25675	Up	C6orf89
CA2	0.72336	7.60922	3.67977	0.000314059	0.00191171	-0.303303	Up	CA2
CA7	0.794714	5.63956	4.45001	1.55777e-05	0.000144817	2.52136	Up	CA7
CABLES1	1.09357	4.96947	4.39337	1.97e-05	0.000177053	2.29895	Up	CABLES1
CACNA2D2	0.77637	7.58228	4.94695	1.81634e-06	2.21578e-05	4.56637	Up	CACNA2D2
CADM1-AS1	0.614996	4.66927	3.60432	0.000412047	0.00240215	-0.555897	Up	CADM1-AS1
CALD1	0.844479	7.08503	4.90305	2.20988e-06	2.64778e-05	4.37914	Up	CALD1
CAPN2	0.786544	10.4139	6.24495	3.34716e-09	9.54812e-08	10.6205	Up	CAPN2
CAPN3	1.06704	9.87761	7.39512	6.37414e-12	4.14982e-10	16.6921	Up	CAPN3
CAPS	0.686866	6.62517	3.53512	0.000526646	0.00296643	-0.783641	Up	CAPS
CAPZA2	0.59938	3.3357	2.68343	0.00801563	0.0289332	-3.2656	Up	CAPZA2
CARD6	1.42106	5.33375	6.80495	1.7005e-10	7.26013e-09	13.5049	Up	CARD6
CARD8	0.757188	6.65413	4.78214	3.76954e-06	4.1977e-05	3.86988	Up	CARD8
CARD8-AS1	0.53873	4.10378	2.45376	0.0151572	0.0485067	-3.82885	Up	CARD8-AS1
CARHSP1	0.511535	5.02473	2.78943	0.00588977	0.0225126	-2.99006	Up	CARHSP1
CARM1	0.520777	8.11846	3.60881	0.000405486	0.00237054	-0.540984	Up	CARM1
CARMN	0.674249	5.18784	2.6298	0.00933629	0.0326974	-3.40127	Up	CARMN
CASC3	0.514805	9.37439	4.5043	1.24137e-05	0.000119181	2.73665	Up	CASC3
CASKIN1	0.789902	10.5766	5.84784	2.53012e-08	5.54603e-07	8.66828	Up	CASKIN1
CASKIN2	0.565112	4.92652	2.7189	0.00723727	0.0266647	-3.17447	Up	CASKIN2
CASP10	0.653006	4.59046	3.6058	0.00040988	0.00239152	-0.550998	Up	CASP10
CASP6	0.985151	5.36782	4.85264	2.76406e-06	3.21737e-05	4.16565	Up	CASP6
CASP7	1.02442	6.93531	5.71909	4.79097e-08	9.60223e-07	8.05328	Up	CASP7
CASQ2	0.771234	4.7303	2.98624	0.00324645	0.0136822	-2.4528	Up	CASQ2
CAT	0.933713	9.58328	6.73631	2.46856e-10	1.0001e-08	13.1437	Up	CAT
CAV1	0.654255	6.0953	3.46939	0.000662712	0.00359477	-0.996455	Up	CAV1
CAV2	0.531197	6.82008	3.25535	0.00136955	0.00664792	-1.66534	Up	CAV2
CAVIN3	0.865027	6.29911	3.9492	0.00011514	0.000804861	0.634634	Up	CAVIN3
CBFB	0.846285	8.94105	6.8597	1.26129e-10	5.70982e-09	13.7946	Up	CBFB
CBR4	1.16899	7.37508	8.37288	2.10882e-14	3.04959e-12	22.2491	Up	CBR4
CBX3	1.0503	6.54032	4.95128	1.78144e-06	2.18216e-05	4.58489	Up	CBX3
CBX5	1.05257	8.62579	6.7962	1.78342e-10	7.56373e-09	13.4587	Up	CBX5
CCAR1	0.997	10.8551	6.50191	8.67991e-10	2.90129e-08	11.9259	Up	CCAR1
CCDC102B	0.681372	4.36712	2.58646	0.0105433	0.0361363	-3.50907	Up	CCDC102B
CCDC125	0.835025	5.18785	3.9419	0.000118394	0.000825667	0.608496	Up	CCDC125
CCDC144A	0.816007	4.4873	4.04844	7.8532e-05	0.000579912	0.993974	Up	CCDC144A
CCDC152	1.68988	11.1001	9.7175	5.40177e-18	2.52559e-15	30.312	Up	CCDC152
CCDC163	0.999532	6.61276	6.01952	1.0656e-08	2.61059e-07	9.5022	Up	CCDC163
CCDC57	0.582679	4.60536	2.76672	0.00629648	0.0237748	-3.04991	Up	CCDC57
CCDC7	0.860979	5.00923	4.27139	3.24251e-05	0.000272816	1.82767	Up	CCDC7
CCDC81	0.653755	4.36092	3.27143	0.00129843	0.00634708	-1.61639	Up	CCDC81
CCDC9B	1.14401	6.46158	5.83281	2.72717e-08	5.91568e-07	8.59601	Up	CCDC9B
CCL2	0.744329	4.55738	3.05315	0.00263315	0.0115025	-2.26266	Up	CCL2
CCM2L	0.727354	7.02522	4.82614	3.10713e-06	3.56097e-05	4.05408	Up	CCM2L
CCN1	0.965045	7.17638	5.0728	1.02847e-06	1.37116e-05	5.10994	Up	CCN1
CCNC	1.25192	6.24967	6.69275	3.12398e-10	1.23442e-08	12.9155	Up	CCNC
CCNG1	0.706472	8.90271	5.72485	4.65704e-08	9.38906e-07	8.08058	Up	CCNG1
CCP110	0.537195	5.9362	2.4399	0.01573	0.0499637	-3.86134	Up	CCP110
CCR1	0.592709	6.39549	3.22441	0.00151669	0.00723232	-1.75893	Up	CCR1
CD109	0.746114	6.81967	4.17844	4.70809e-05	0.000375349	1.4757	Up	CD109
CD163	0.729683	5.32686	2.69712	0.00770668	0.0280076	-3.23056	Up	CD163
CD22	0.616553	5.35757	2.90117	0.00421541	0.0170351	-2.68909	Up	CD22
CD58	0.541476	5.31521	2.70666	0.00749776	0.027411	-3.20604	Up	CD58
CD80	0.583715	4.39891	3.01528	0.00296574	0.0127075	-2.37075	Up	CD80
CD81	0.678153	10.2932	4.97881	1.57421e-06	1.96016e-05	4.70302	Up	CD81
CDAN1	0.571952	7.56234	4.4964	1.28321e-05	0.000122408	2.7052	Up	CDAN1
CDC14A	1.19754	4.79591	5.00116	1.42336e-06	1.80732e-05	4.79927	Up	CDC14A
CDC14B	0.75385	8.40498	5.34844	2.86307e-07	4.54425e-06	6.33499	Up	CDC14B
CDC25A	0.786925	3.73737	3.68593	0.000307111	0.00187582	-0.282468	Up	CDC25A
CDC42BPB	1.2974	5.2728	5.90033	1.94548e-08	4.42761e-07	8.92156	Up	CDC42BPB
CDC42EP2	0.719407	5.58253	4.09724	6.48977e-05	0.000492863	1.17336	Up	CDC42EP2
CDC42EP4	1.22791	8.03226	8.55136	7.20896e-15	1.19142e-12	23.2949	Up	CDC42EP4
CDCA7L	0.501466	7.20194	2.61859	0.00963607	0.0335779	-3.42932	Up	CDCA7L
CDH2	0.846722	11.0922	7.28199	1.20881e-11	7.32874e-10	16.0704	Up	CDH2
CDH22	0.628783	7.47344	4.33623	2.49102e-05	0.000217588	2.07689	Up	CDH22
CDH26	0.57181	4.95104	2.55351	0.011553	0.0389415	-3.58993	Up	CDH26
CDH5	0.605714	5.62579	2.6949	0.00775609	0.0281676	-3.23626	Up	CDH5
CDIP1	0.579423	8.00112	4.96558	1.67067e-06	2.06102e-05	4.64621	Up	CDIP1
CDK10	0.848659	9.14461	6.32757	2.17605e-09	6.56725e-08	11.0368	Up	CDK10
CDK2	0.622498	5.68666	3.68083	0.000312849	0.00190546	-0.299708	Up	CDK2
CDK2AP1	1.22777	11.5916	8.71171	2.72866e-15	5.26127e-13	24.2416	Up	CDK2AP1
CDK5R2	0.583739	7.59928	4.39983	1.91815e-05	0.000173066	2.32421	Up	CDK5R2
CDKN1A	0.704854	7.30046	4.23505	3.75415e-05	0.000310332	1.68931	Up	CDKN1A
CDKN1B	0.506171	10.062	3.67388	0.000320838	0.00194728	-0.323188	Up	CDKN1B
CDKN2AIP	0.575182	6.71902	4.30967	2.77602e-05	0.000238777	1.97445	Up	CDKN2AIP
CDKN2C	1.04864	7.42277	6.76776	2.08147e-10	8.6516e-09	13.3089	Up	CDKN2C
CDS1	0.512082	9.61886	3.34607	0.00101108	0.00513286	-1.38636	Up	CDS1
CEACAM19	0.704139	5.97669	3.56524	0.000473503	0.00270439	-0.684981	Up	CEACAM19
CEACAM5	0.951037	5.72501	5.8955	1.99323e-08	4.51655e-07	8.89818	Up	CEACAM5
CEBPB	1.28737	9.45742	8.92999	7.19853e-16	1.70344e-13	25.5405	Up	CEBPB
CEBPD	1.19204	9.83967	8.42886	1.50739e-14	2.25826e-12	22.5762	Up	CEBPD
CEMIP2	0.662281	6.92829	3.85472	0.000164667	0.00109834	0.299444	Up	CEMIP2
CENPJ	0.65139	6.25704	3.98034	0.000102188	0.000726022	0.746608	Up	CENPJ
CEP104	0.604031	7.01541	3.67112	0.000324057	0.00196265	-0.332481	Up	CEP104
CEP135	0.570206	6.216	3.4806	0.000637385	0.00347823	-0.960404	Up	CEP135
CEP152	0.720005	5.69019	3.57935	0.000450387	0.0025981	-0.638526	Up	CEP152
CEP164	0.766777	9.76238	4.83489	2.98953e-06	3.44516e-05	4.09086	Up	CEP164
CEP295	0.500857	6.06584	2.9776	0.00333462	0.0139887	-2.47709	Up	CEP295
CEP350	0.856822	9.10367	6.004	1.15295e-08	2.79175e-07	9.42617	Up	CEP350
CEP57	0.835376	7.41468	4.64999	6.68613e-06	6.87225e-05	3.32437	Up	CEP57
CEP85	0.536786	5.52489	2.44524	0.015507	0.0493985	-3.84884	Up	CEP85
CEP85L	1.07319	9.78755	9.44036	3.06379e-17	1.13909e-14	28.619	Up	CEP85L
CERS4	0.592289	4.92954	2.47949	0.0141427	0.0458162	-3.76806	Up	CERS4
CFAP210	0.601783	5.11007	2.95304	0.00359729	0.0149501	-2.54576	Up	CFAP210
CFAP57	0.7839	4.70453	3.51951	0.00055635	0.00310852	-0.834494	Up	CFAP57
CGN	0.820484	5.32109	3.49112	0.000614456	0.00338057	-0.926496	Up	CGN
CHD1	0.954246	7.85747	8.14612	8.14342e-14	9.63514e-12	20.9334	Up	CHD1
CHD4	1.11789	7.33255	6.61162	4.83328e-10	1.78454e-08	12.4928	Up	CHD4
CHD5	0.566035	8.94807	4.23256	3.79178e-05	0.000312837	1.6799	Up	CHD5
CHD7	0.735595	6.77913	3.91297	0.000132168	0.000909842	0.505321	Up	CHD7
CHERP	0.745222	6.82951	3.23735	0.00145344	0.00698026	-1.71988	Up	CHERP
CHI3L1	1.17534	8.5357	4.88363	2.40929e-06	2.85063e-05	4.29669	Up	CHI3L1
CHI3L2	0.62374	4.69503	2.65787	0.00862247	0.0306511	-3.33057	Up	CHI3L2
CHIAP2	0.522553	3.53916	2.48506	0.0139311	0.0452788	-3.75482	Up	CHIAP2
CHMP4C	0.61822	4.3614	3.00363	0.00307556	0.0130865	-2.40376	Up	CHMP4C
CHORDC1	0.939925	9.7579	6.41733	1.35813e-09	4.33104e-08	11.4927	Up	CHORDC1
CHPT1	0.600181	5.83622	3.07025	0.00249462	0.0110012	-2.21348	Up	CHPT1
CHRDL1	1.00908	9.27615	4.54674	1.03811e-05	0.00010197	2.90635	Up	CHRDL1
CHST14	0.650714	6.21076	4.28164	3.11071e-05	0.000263216	1.86687	Up	CHST14
CHST6	1.57278	4.50152	5.9314	1.66408e-08	3.85889e-07	9.07221	Up	CHST6
CHST7	0.577333	5.84372	2.77221	0.00619587	0.0234801	-3.03548	Up	CHST7
CHSY1	0.979168	9.95437	8.15844	7.57017e-14	9.05985e-12	21.0044	Up	CHSY1
CIC	0.706223	7.2088	4.99267	1.47893e-06	1.86763e-05	4.76267	Up	CIC
CIITA	0.710227	4.44107	2.98664	0.00324246	0.0136682	-2.45169	Up	CIITA
CLASRP	0.571303	8.4897	4.10048	6.4079e-05	0.000487356	1.18531	Up	CLASRP
CLDN11	0.622769	5.48764	3.44994	0.000708911	0.00380179	-1.05877	Up	CLDN11
CLDN15	0.530471	4.52119	2.63218	0.00927374	0.0325112	-3.3953	Up	CLDN15
CLDN5	0.96784	8.42439	4.88349	2.41084e-06	2.85085e-05	4.29608	Up	CLDN5
CLEC14A	0.565225	5.08501	2.91808	0.00400402	0.016349	-2.64263	Up	CLEC14A
CLEC1A	0.598913	5.57995	3.3918	0.000865643	0.00450541	-1.24322	Up	CLEC1A
CLIC1	0.71525	6.90527	4.34694	2.38427e-05	0.000209759	2.11832	Up	CLIC1
CLIP1	1.16054	8.75749	8.41733	1.61548e-14	2.38985e-12	22.5087	Up	CLIP1
CLMN	1.08327	7.95617	6.98838	6.21949e-11	3.10587e-09	14.4803	Up	CLMN
CLN8	0.758346	6.13481	4.95057	1.78708e-06	2.18694e-05	4.58187	Up	CLN8
CLU	0.648744	6.04929	3.3979	0.000847788	0.00442908	-1.22399	Up	CLU
CMIP	0.604317	7.97637	3.17069	0.00180761	0.00838533	-1.91957	Up	CMIP
CMKLR2	0.527185	6.19339	3.59218	0.000430293	0.00249455	-0.596146	Up	CMKLR2
CMTM7	0.68226	6.18344	4.25311	3.49084e-05	0.000291006	1.75797	Up	CMTM7
CMTM8	0.608797	5.50664	2.85685	0.0048191	0.0190291	-2.80975	Up	CMTM8
CMTR2	0.549162	6.7978	2.87734	0.00453076	0.0180744	-2.75416	Up	CMTR2
CNBD1	0.685956	4.60446	3.46952	0.000662417	0.0035941	-0.996043	Up	CNBD1
CNGA3	0.531255	3.17412	2.44227	0.0156308	0.0497015	-3.8558	Up	CNGA3
CNNM3	0.581115	6.7748	4.67631	5.97029e-06	6.21626e-05	3.43208	Up	CNNM3
CNPPD1	0.703289	8.84749	6.92115	9.00672e-11	4.2919e-09	14.1211	Up	CNPPD1
CNR2	0.605229	5.83044	3.19782	0.00165478	0.00778916	-1.83875	Up	CNR2
COBLL1	0.619539	4.32855	2.93265	0.00382966	0.0157606	-2.60239	Up	COBLL1
COG8	0.714455	7.45312	5.04024	1.1926e-06	1.55801e-05	4.96835	Up	COG8
COL11A1	0.900484	8.3088	4.94713	1.81491e-06	2.21534e-05	4.56712	Up	COL11A1
COL11A2	0.777597	6.50972	5.11326	8.54857e-07	1.17527e-05	5.28683	Up	COL11A2
COL16A1	0.556564	8.95906	4.12664	5.78078e-05	0.000445555	1.28228	Up	COL16A1
COL1A1	1.8168	4.51813	5.47678	1.5551e-07	2.6719e-06	6.92095	Up	COL1A1
COL1A2	0.878471	6.65085	4.55203	1.01515e-05	9.99222e-05	2.92758	Up	COL1A2
COL27A1	0.772855	4.62194	3.66875	0.000326851	0.00197726	-0.340473	Up	COL27A1
COL4A4	0.746401	3.2522	3.74392	0.000248487	0.00156093	-0.0850168	Up	COL4A4
COL4A5	0.662545	7.8414	3.57065	0.000464505	0.00266506	-0.667177	Up	COL4A5
COL5A3	0.81225	6.25496	4.52844	1.12149e-05	0.000109438	2.83301	Up	COL5A3
COLCA1	0.61194	4.19459	3.32954	0.00106906	0.00538252	-1.4377	Up	COLCA1
COLEC12	0.92283	7.11674	5.11308	8.55563e-07	1.17527e-05	5.28604	Up	COLEC12
COPA	0.913519	3.49857	3.78704	0.000211948	0.00136729	0.0634578	Up	COPA
COTL1	0.87053	5.00247	4.34697	2.38393e-05	0.000209759	2.11845	Up	COTL1
COX3	1.57065	12.288	9.01551	4.25778e-16	1.08256e-13	26.0525	Up	COX3
CP	0.923405	5.74599	2.95015	0.00362939	0.0150555	-2.5538	Up	CP
CPEB2	0.65853	10.6668	6.08202	7.74907e-09	1.98239e-07	9.80966	Up	CPEB2
CPEB4	1.46702	9.63271	9.37837	4.50802e-17	1.57491e-14	28.2423	Up	CPEB4
CPED1	0.511522	5.46809	2.57432	0.0109056	0.0371744	-3.53896	Up	CPED1
CPLX3	0.57334	5.61522	2.85727	0.00481301	0.0190183	-2.80861	Up	CPLX3
CPM	0.728262	5.18901	3.4585	0.00068823	0.0037052	-1.0314	Up	CPM
CPNE3	0.95379	7.76755	5.28489	3.86009e-07	5.92792e-06	6.04841	Up	CPNE3
CPQ	0.809694	6.51679	4.57001	9.40665e-06	9.33671e-05	2.99994	Up	CPQ
CPSF1	0.572123	4.86892	2.93256	0.00383069	0.0157618	-2.60263	Up	CPSF1
CPSF7	0.666223	8.52876	4.83746	2.95572e-06	3.41375e-05	4.10171	Up	CPSF7
CPVL-AS2	0.524211	5.61707	2.54776	0.0117377	0.0394555	-3.60394	Up	CPVL-AS2
CPXM2	0.561751	4.67001	2.89602	0.0042818	0.0172498	-2.70319	Up	CPXM2
CRAMP1	0.732166	7.96956	8.53451	7.98039e-15	1.29831e-12	23.1958	Up	CRAMP1
CRB1	0.54846	5.37822	2.71769	0.00726267	0.0267388	-3.1776	Up	CRB1
CRB2	1.44918	5.35136	6.65928	3.74168e-10	1.45096e-08	12.7407	Up	CRB2
CRB3	0.551846	5.79236	3.26261	0.001337	0.00651114	-1.64326	Up	CRB3
CRCP	0.894789	7.95955	7.91354	3.20468e-13	3.14784e-11	19.5999	Up	CRCP
CREB3L2	0.649629	7.57322	4.5713	9.35546e-06	9.29476e-05	3.00513	Up	CREB3L2
CREB5	0.505818	5.85386	3.16182	0.00186033	0.00859352	-1.94586	Up	CREB5
CREBBP	1.45613	10.1152	11.1514	5.71371e-22	1.69975e-18	39.2442	Up	CREBBP
CREBRF	0.605783	6.04746	4.02347	8.65245e-05	0.000629995	0.902877	Up	CREBRF
CRIM1	0.897969	8.30295	7.32277	9.60334e-12	5.93412e-10	16.2939	Up	CRIM1
CRLF3	0.637795	8.13753	6.04943	9.1514e-09	2.29325e-07	9.6491	Up	CRLF3
CRNDE	0.537195	4.95215	2.45814	0.0149798	0.0480278	-3.81853	Up	CRNDE
CROCCP2	0.878279	5.69678	3.58274	0.000444984	0.00257184	-0.627322	Up	CROCCP2
CRY1	0.981295	8.4663	6.24559	3.33602e-09	9.52938e-08	10.6237	Up	CRY1
CRYBG1	0.763647	5.23435	3.34462	0.00101604	0.00515047	-1.39087	Up	CRYBG1
CRYBG3	0.564949	8.463	5.87426	2.21713e-08	4.9485e-07	8.79556	Up	CRYBG3
CRYZL1	0.584525	7.17104	5.39242	2.3252e-07	3.80063e-06	6.53468	Up	CRYZL1
CSF1R	0.69714	6.7645	4.09257	6.60988e-05	0.000500342	1.1561	Up	CSF1R
CSF3R	0.590111	6.39163	3.05416	0.00262481	0.0114709	-2.25978	Up	CSF3R
CSGALNACT2	0.795318	9.27727	5.88435	2.10779e-08	4.74003e-07	8.84431	Up	CSGALNACT2
CSK	0.772416	7.97661	7.03868	4.70899e-11	2.40934e-09	14.7502	Up	CSK
CSMD2-AS1	0.567309	5.25178	3.08133	0.00240841	0.0106877	-2.18146	Up	CSMD2-AS1
CSNK1G2	0.825925	9.67121	7.26861	1.30344e-11	7.82214e-10	15.9972	Up	CSNK1G2
CSPG4	0.984041	5.19439	4.42181	1.75139e-05	0.000160114	2.41035	Up	CSPG4
CSRNP1	1.24119	7.56282	8.87202	1.02661e-15	2.32371e-13	25.1945	Up	CSRNP1
CSRP1	0.942286	10.7573	6.55875	6.41327e-10	2.2311e-08	12.2189	Up	CSRP1
CSRP2	0.766874	9.40716	4.66352	6.30826e-06	6.52938e-05	3.3797	Up	CSRP2
CTBP2	0.664489	8.95356	4.50215	1.2526e-05	0.000120093	2.7281	Up	CTBP2
CTDSP1	0.980379	7.34878	6.33452	2.09833e-09	6.37892e-08	11.0719	Up	CTDSP1
CTDSP2	1.20373	9.69787	9.33913	5.75456e-17	1.90211e-14	28.0042	Up	CTDSP2
CTDSPL	0.703461	8.02211	4.45815	1.50583e-05	0.000140239	2.5535	Up	CTDSPL
CTLA4	0.733025	4.95908	3.75348	0.000239908	0.00151849	-0.0522312	Up	CTLA4
CTNNA1	0.58489	3.24299	2.53449	0.0121744	0.0405899	-3.63616	Up	CTNNA1
CTNS	0.76434	5.88478	3.5515	0.000497098	0.00281829	-0.730097	Up	CTNS
CTSH	0.702771	9.3261	4.24479	3.6098e-05	0.000299723	1.72633	Up	CTSH
CUBN	0.689343	4.73961	3.23442	0.00146753	0.00703171	-1.72872	Up	CUBN
CUX1	0.616121	6.0488	3.25161	0.00138659	0.00671339	-1.67668	Up	CUX1
CUX2	1.29033	7.50378	4.97834	1.57752e-06	1.96238e-05	4.70101	Up	CUX2
CWC27	1.10618	9.8917	9.97905	1.03763e-18	6.75235e-16	31.9216	Up	CWC27
CXCL1	1.24135	5.71755	6.03357	9.92105e-09	2.45072e-07	9.57116	Up	CXCL1
CXCL10	0.83587	5.0082	4.00389	9.33275e-05	0.000671777	0.831774	Up	CXCL10
CXCL14	1.00983	9.49688	5.57108	9.87238e-08	1.79101e-06	7.35765	Up	CXCL14
CXCL16	0.943441	6.61221	5.91136	1.84062e-08	4.21199e-07	8.97498	Up	CXCL16
CXCR4	0.895416	4.35584	4.25876	3.41219e-05	0.000285592	1.77949	Up	CXCR4
CXXC5	0.514428	10.1817	3.2718	0.00129682	0.00634218	-1.61525	Up	CXXC5
CXorf38	0.628955	6.88037	3.91196	0.000132678	0.000912749	0.501712	Up	CXorf38
CYBC1	0.556261	8.03502	4.01403	8.97423e-05	0.000650015	0.86857	Up	CYBC1
CYFIP1	0.782259	10.6069	5.97923	1.30713e-08	3.11081e-07	9.30509	Up	CYFIP1
CYP1A1	0.535414	4.41954	2.46693	0.0146298	0.0470869	-3.79779	Up	CYP1A1
CYP39A1	0.597771	4.81858	2.97039	0.0034098	0.0142524	-2.49729	Up	CYP39A1
CYP46A1	0.592368	11.5742	4.30465	2.83329e-05	0.0002429	1.95515	Up	CYP46A1
CYP4F12	0.689162	5.74851	3.59634	0.000423956	0.00246204	-0.582366	Up	CYP4F12
CYP4Z2P	0.550499	3.7548	2.63881	0.00910163	0.0320353	-3.37866	Up	CYP4Z2P
CYRIB	0.753929	5.2179	3.51844	0.000558458	0.00311778	-0.837998	Up	CYRIB
CYSTM1	0.509595	9.41194	4.17598	4.75442e-05	0.000378319	1.46647	Up	CYSTM1
CYTH2	0.689212	6.37435	5.00959	1.3702e-06	1.74727e-05	4.83565	Up	CYTH2
CYTH4	0.624962	3.7223	3.14829	0.00194357	0.00890448	-1.98586	Up	CYTH4
CYYR1	1.28879	6.31768	6.35885	1.84714e-09	5.69457e-08	11.1952	Up	CYYR1
DAAM2	0.922167	8.41242	4.99759	1.44649e-06	1.8311e-05	4.78387	Up	DAAM2
DAAM2-AS1	0.667518	4.89083	3.43699	0.000741321	0.00394613	-1.10008	Up	DAAM2-AS1
DAB1	0.699906	6.24968	3.20914	0.0015946	0.0075451	-1.80482	Up	DAB1
DAPP1	0.621372	7.97641	3.38249	0.000893546	0.00462521	-1.27248	Up	DAPP1
DAZAP1	0.76025	7.98321	6.29025	2.64442e-09	7.75597e-08	10.8483	Up	DAZAP1
DBI	0.84551	10.9418	6.03357	9.92094e-09	2.45072e-07	9.57117	Up	DBI
DBN1	0.500096	9.11534	5.01061	1.36386e-06	1.74239e-05	4.84008	Up	DBN1
DCD	0.753463	3.71173	3.99678	9.59251e-05	0.000687399	0.805992	Up	DCD
DCLRE1C	0.646766	8.60245	4.98771	1.51235e-06	1.89947e-05	4.74132	Up	DCLRE1C
DCN	0.835824	7.94404	4.51408	1.19136e-05	0.000115336	2.77566	Up	DCN
DDB2	0.711677	6.11526	3.83313	0.00017854	0.00117921	0.223776	Up	DDB2
DDIT4	1.645	9.18739	9.36143	5.00943e-17	1.7101e-14	28.1394	Up	DDIT4
DDIT4L	1.18112	7.51221	6.01785	1.07466e-08	2.6297e-07	9.49403	Up	DDIT4L
DDR1	1.36492	9.87479	10.5119	3.4929e-20	4.0409e-17	35.2308	Up	DDR1
DDR2	0.924528	5.90276	4.64979	6.69172e-06	6.87461e-05	3.32358	Up	DDR2
DDX11	0.688851	6.83468	3.54236	0.000513382	0.00289877	-0.75999	Up	DDX11
DDX11L2	0.855188	6.80586	5.07743	1.00699e-06	1.35041e-05	5.13012	Up	DDX11L2
DDX27	0.67916	10.0965	5.42641	1.97828e-07	3.30565e-06	6.68979	Up	DDX27
DDX59	1.42485	10.08	8.59529	5.52778e-15	9.59255e-13	23.5536	Up	DDX59
DEK	0.654097	9.35663	4.89056	2.33619e-06	2.7736e-05	4.32609	Up	DEK
DENND6A	0.546241	9.22412	4.64648	6.78772e-06	6.95608e-05	3.31003	Up	DENND6A
DGKB	0.533047	5.58168	3.28792	0.00122906	0.00605772	-1.56595	Up	DGKB
DGLUCY	0.582849	6.52249	2.59909	0.010178	0.0351138	-3.47783	Up	DGLUCY
DHFR	0.869932	7.34695	6.12248	6.29853e-09	1.67083e-07	10.0098	Up	DHFR
DIO2	0.670404	6.98272	2.9205	0.00397456	0.016251	-2.63596	Up	DIO2
DIPK2A	0.546581	9.15621	3.25584	0.0013673	0.00663853	-1.66383	Up	DIPK2A
DKFZp451B082	0.78728	5.54059	3.74613	0.000246479	0.00155113	-0.0774479	Up	DKFZp451B082
DLC1	0.632277	9.179	4.968	1.65261e-06	2.04358e-05	4.65659	Up	DLC1
DLEC1	0.790863	4.67722	4.22101	3.97173e-05	0.000324852	1.63614	Up	DLEC1
DLG3-AS1	0.610857	5.10487	3.10434	0.0022382	0.0100427	-2.11467	Up	DLG3-AS1
DLG4	0.563041	7.48096	4.78112	3.78639e-06	4.2142e-05	3.86564	Up	DLG4
DLG5	0.835655	10.2624	7.26961	1.2961e-11	7.80056e-10	16.0027	Up	DLG5
DLGAP1-AS1	0.896699	6.73562	5.44926	1.77392e-07	3.01305e-06	6.7945	Up	DLGAP1-AS1
DLGAP4	1.33219	6.35738	7.4513	4.63086e-12	3.17214e-10	17.0026	Up	DLGAP4
DLL1	0.654905	6.42133	3.35155	0.000992532	0.00506085	-1.36931	Up	DLL1
DMAC2	0.562333	5.1001	2.73801	0.0068469	0.0254913	-3.12492	Up	DMAC2
DMXL1	0.554272	10.3083	4.17846	4.7077e-05	0.000375349	1.47578	Up	DMXL1
DNAAF9	0.655145	9.54477	4.60482	8.11207e-06	8.16856e-05	3.1406	Up	DNAAF9
DNAJB2	0.569666	9.75873	4.98122	1.55725e-06	1.94306e-05	4.71337	Up	DNAJB2
DNAJC21	0.5287	7.39419	3.68527	0.000307853	0.00187943	-0.284716	Up	DNAJC21
DNAJC22	0.63824	3.68004	3.37013	0.000931921	0.00479191	-1.31125	Up	DNAJC22
DNAJC3	0.709741	7.03966	3.14511	0.00196362	0.00897482	-1.99523	Up	DNAJC3
DNAJC7	0.659903	8.09386	5.54218	1.13538e-07	2.02078e-06	7.22325	Up	DNAJC7
DNASE2	0.550812	8.21659	3.80177	0.000200676	0.00130468	0.114512	Up	DNASE2
DND1	0.660329	7.29844	4.42796	1.70727e-05	0.000156825	2.43452	Up	DND1
DNM1P41	0.702916	4.93154	3.86821	0.000156528	0.00105214	0.346887	Up	DNM1P41
DNM3	1.31761	6.19777	6.42575	1.29912e-09	4.1556e-08	11.5357	Up	DNM3
DNMT1	0.558362	8.50723	5.00338	1.40912e-06	1.79143e-05	4.80888	Up	DNMT1
DNMT3A	0.567343	6.43746	3.03249	0.00281007	0.0121784	-2.32178	Up	DNMT3A
DNMT3B	0.698845	6.71682	4.50494	1.23802e-05	0.000118969	2.73921	Up	DNMT3B
DOCK6	1.00563	5.78883	4.78867	3.66316e-06	4.10116e-05	3.89716	Up	DOCK6
DOK7	0.509054	6.73522	2.90887	0.00411791	0.0167189	-2.66796	Up	DOK7
DPEP2NB	0.561634	5.59151	2.53225	0.0122494	0.0408071	-3.64158	Up	DPEP2NB
DPY19L3	0.580084	9.22796	3.14948	0.00193612	0.00887664	-1.98234	Up	DPY19L3
DR1	0.694949	7.36001	4.93671	1.90157e-06	2.30894e-05	4.52257	Up	DR1
DRAM1	0.600512	5.88764	2.91422	0.00405141	0.016494	-2.65326	Up	DRAM1
DSEL	0.573195	7.92325	3.4817	0.000634953	0.00347041	-0.956866	Up	DSEL
DSP	0.664105	5.83757	2.63891	0.00909891	0.0320331	-3.37839	Up	DSP
DSPP	0.764062	5.54925	4.59062	8.61807e-06	8.60319e-05	3.08311	Up	DSPP
DTNA	0.605503	8.29255	4.35542	2.30284e-05	0.000203754	2.15119	Up	DTNA
DTX3L	1.10588	7.02955	6.99416	6.02428e-11	3.03019e-09	14.5112	Up	DTX3L
DTYMK	0.652863	6.43228	4.64791	6.74603e-06	6.91751e-05	3.31589	Up	DTYMK
DUBR	0.829231	7.43129	4.426	1.72119e-05	0.000157825	2.42682	Up	DUBR
DUSP1	0.941958	9.46327	5.16051	6.8799e-07	9.76598e-06	5.49469	Up	DUSP1
DUSP15	0.501181	5.68419	3.05524	0.00261588	0.0114415	-2.25668	Up	DUSP15
DUSP7	0.501929	9.37849	5.18091	6.2615e-07	8.97381e-06	5.58488	Up	DUSP7
DUSP8	1.10928	9.68476	8.17839	6.72521e-14	8.14219e-12	21.1197	Up	DUSP8
DVL1	0.864656	9.07276	7.52045	3.12002e-12	2.2342e-10	17.3864	Up	DVL1
DYNC1H1	0.658944	6.58604	4.41759	1.78224e-05	0.000162354	2.39381	Up	DYNC1H1
DYNLL2	0.500088	10.6241	4.41718	1.78531e-05	0.00016256	2.39218	Up	DYNLL2
E2F3	0.504606	8.52504	4.43814	1.63661e-05	0.000151336	2.47457	Up	E2F3
E2F4	0.630869	4.85777	3.82558	0.000183648	0.00120793	0.197395	Up	E2F4
EBF1	1.29715	6.46816	5.57557	9.66012e-08	1.76149e-06	7.37855	Up	EBF1
EBLN2	0.533612	7.10337	3.18322	0.00173545	0.00809423	-1.88231	Up	EBLN2
ECE1	0.804357	6.79931	5.29947	3.6051e-07	5.59408e-06	6.11394	Up	ECE1
ECHDC2	0.59615	8.56141	4.39892	1.92533e-05	0.000173563	2.32067	Up	ECHDC2
EDAR	0.588979	6.68481	4.67397	6.03057e-06	6.27275e-05	3.42252	Up	EDAR
EDN1	0.565049	4.94172	2.67931	0.00811077	0.0292061	-3.27611	Up	EDN1
EDNRA	0.863364	4.63992	3.53806	0.000521225	0.00293847	-0.774047	Up	EDNRA
EDNRB	0.61555	7.68378	4.02609	8.56524e-05	0.000624519	0.912396	Up	EDNRB
EEA1	0.791696	6.27895	3.99135	9.79497e-05	0.000699727	0.78638	Up	EEA1
EEF2	0.735126	11.261	7.11075	3.15537e-11	1.69786e-09	15.1388	Up	EEF2
EEF2K	0.56002	8.73704	5.26239	4.28838e-07	6.49936e-06	5.94754	Up	EEF2K
EFCAB2	0.624899	5.86361	3.47625	0.000647108	0.00352528	-0.974412	Up	EFCAB2
EFEMP2	1.09492	8.54688	6.8878	1.08147e-10	4.98241e-09	13.9437	Up	EFEMP2
EFHD1	1.19788	9.88174	7.69808	1.12286e-12	8.85702e-11	18.3801	Up	EFHD1
EFNA1	0.935212	7.71796	6.06448	8.47513e-09	2.13664e-07	9.7232	Up	EFNA1
EFNB2	0.511895	10.1729	5.41886	2.05061e-07	3.39984e-06	6.65532	Up	EFNB2
EFS	0.620406	7.90437	3.567	0.000470561	0.00269277	-0.679199	Up	EFS
EGFR	0.872723	5.21537	3.0637	0.00254688	0.0111938	-2.23235	Up	EGFR
EGOT	0.511603	4.16352	2.73709	0.00686535	0.025535	-3.12732	Up	EGOT
EHBP1	0.624293	8.26003	3.36823	0.000937981	0.00481927	-1.31722	Up	EHBP1
EHBP1L1	0.551296	5.9182	3.47928	0.000640334	0.0034934	-0.964675	Up	EHBP1L1
EIF1B-AS1	0.563395	5.95013	2.70033	0.00763579	0.0277937	-3.22231	Up	EIF1B-AS1
EIF4A1	0.860629	6.06328	4.31884	2.67428e-05	0.000231364	2.00975	Up	EIF4A1
EIF4G1	0.59678	8.25687	5.22985	4.99052e-07	7.42834e-06	5.80222	Up	EIF4G1
EIF5B	1.03899	11.5492	7.7756	7.16384e-13	6.13909e-11	18.8172	Up	EIF5B
ELAVL1	1.14759	7.03782	6.23994	3.43527e-09	9.77269e-08	10.5954	Up	ELAVL1
ELF1	0.627007	5.38385	2.87537	0.00455786	0.0181692	-2.75954	Up	ELF1
ELFN1	0.5286	7.19649	4.36278	2.23431e-05	0.000198411	2.17978	Up	ELFN1
ELFN2	0.751176	9.8906	5.7614	3.88794e-08	8.05596e-07	8.25439	Up	ELFN2
ELK1	1.06929	9.14459	8.72857	2.46286e-15	4.79313e-13	24.3415	Up	ELK1
ELK2AP	0.630488	7.25462	4.46135	1.48586e-05	0.000138689	2.56616	Up	ELK2AP
ELOVL7	0.934982	8.35673	4.59451	8.47635e-06	8.49021e-05	3.09887	Up	ELOVL7
EMC10	0.640424	4.36707	2.95127	0.00361697	0.0150159	-2.5507	Up	EMC10
EMC3	0.998844	5.42089	4.69443	5.52105e-06	5.81231e-05	3.50651	Up	EMC3
EML3	0.887879	6.57313	5.2034	5.6426e-07	8.2284e-06	5.68456	Up	EML3
EMP2	0.807533	6.6144	3.36316	0.000954233	0.00489071	-1.33306	Up	EMP2
EMP3	0.81398	5.00054	3.94682	0.000116189	0.00081147	0.626129	Up	EMP3
EMX2	1.38719	8.60298	7.70732	1.06438e-12	8.52818e-11	18.4321	Up	EMX2
ENDOD1	0.634329	7.72046	5.12628	8.05314e-07	1.11725e-05	5.34396	Up	ENDOD1
ENGASE	0.830464	8.23882	8.06865	1.2876e-13	1.44156e-11	20.4873	Up	ENGASE
ENHO	0.731639	7.7041	4.57393	9.25143e-06	9.19579e-05	3.01575	Up	ENHO
ENPP2	0.690011	9.80944	4.54578	1.04232e-05	0.000102335	2.9025	Up	ENPP2
ENTREP1	0.65357	8.15369	3.87372	0.000153312	0.00103353	0.366317	Up	ENTREP1
EP300	0.970394	7.65106	6.81265	1.63059e-10	7.04468e-09	13.5456	Up	EP300
EPAS1	1.36548	9.71318	6.50358	8.60322e-10	2.88492e-08	11.9345	Up	EPAS1
EPB41L1	0.840867	7.73759	5.41005	2.13844e-07	3.5314e-06	6.61505	Up	EPB41L1
EPB42	0.735237	3.62733	4.9961	1.45619e-06	1.84115e-05	4.77748	Up	EPB42
EPHA1-AS1	0.652212	4.7971	3.00615	0.00305152	0.0130207	-2.39664	Up	EPHA1-AS1
EPHA2	0.777431	4.43844	3.36465	0.000949442	0.00487095	-1.32842	Up	EPHA2
EPHB1	0.551766	6.76864	2.91731	0.00401334	0.0163774	-2.64473	Up	EPHB1
EPHB4	0.546658	5.94885	2.93423	0.00381109	0.0157091	-2.59799	Up	EPHB4
EPS8	1.12199	7.81229	6.67091	3.51453e-10	1.36798e-08	12.8014	Up	EPS8
ERAP1	0.6308	5.69336	3.34558	0.00101278	0.00514018	-1.38791	Up	ERAP1
ERBB4	0.729972	6.74135	4.04394	7.99167e-05	0.000588259	0.977543	Up	ERBB4
ERBIN	1.69423	9.95977	12.0951	1.25052e-24	2.60408e-20	45.2185	Up	ERBIN
ERC2-IT1	1.15132	8.00968	5.78153	3.51906e-08	7.39464e-07	8.3504	Up	ERC2-IT1
ERCC4	0.549333	3.90922	2.44809	0.0153889	0.0490824	-3.84214	Up	ERCC4
ERCC5	0.786066	9.7155	6.33031	2.14516e-09	6.51179e-08	11.0506	Up	ERCC5
ERCC6L2	1.18438	5.6785	5.50771	1.34053e-07	2.34682e-06	7.06361	Up	ERCC6L2
ERG	0.702077	5.42444	3.38912	0.000873593	0.00453885	-1.25165	Up	ERG
ERLNC1	0.624521	5.43441	3.14622	0.00195655	0.0089506	-1.99193	Up	ERLNC1
ERMN	0.754517	8.87308	4.50258	1.25039e-05	0.000119936	2.72978	Up	ERMN
ERP27	0.503739	5.56724	2.88123	0.00447793	0.0179151	-2.74359	Up	ERP27
ERVH-6	0.84217	5.69472	4.21854	4.01136e-05	0.000327836	1.62677	Up	ERVH-6
ESAM	1.28007	4.85039	5.64367	6.93538e-08	1.32376e-06	7.69727	Up	ESAM
ESF1	1.34129	9.60166	8.81515	1.45318e-15	3.11969e-13	24.8557	Up	ESF1
ETNPPL	0.517377	10.4741	2.71176	0.00738815	0.0270959	-3.19289	Up	ETNPPL
ETS1-AS1	0.621363	3.96152	2.95055	0.00362498	0.0150432	-2.5527	Up	ETS1-AS1
EVA1A-AS	0.722915	4.46801	3.37249	0.000924507	0.00476179	-1.30389	Up	EVA1A-AS
EVI5	0.797596	6.72419	4.30886	2.78525e-05	0.000239472	1.97131	Up	EVI5
EVX1	0.781685	5.82396	4.38573	2.03304e-05	0.000182326	2.26913	Up	EVX1
EWSR1	0.733788	9.37755	6.16581	5.0404e-09	1.37204e-07	10.225	Up	EWSR1
EXOC3L1	0.69857	5.0698	3.42565	0.000770836	0.00407864	-1.13615	Up	EXOC3L1
EXOC3L2	0.756898	7.5388	3.81358	0.000192045	0.0012568	0.155598	Up	EXOC3L2
EXOSC1	1.49075	5.91722	6.80485	1.70138e-10	7.26013e-09	13.5044	Up	EXOSC1
EXOSC10	0.603279	4.49519	3.12955	0.00206449	0.00936215	-2.04097	Up	EXOSC10
EXPH5	0.577767	6.62853	4.02996	8.43742e-05	0.000616494	0.926525	Up	EXPH5
EYA2	0.666926	5.12973	2.82419	0.00531325	0.0206673	-2.89757	Up	EYA2
EZR	1.61079	5.30984	6.99792	5.90022e-11	2.97497e-09	14.5314	Up	EZR
F11R	0.607892	5.22678	3.27542	0.00128132	0.00627965	-1.60421	Up	F11R
F3	1.34666	9.03845	6.59086	5.40176e-10	1.95289e-08	12.3851	Up	F3
FA2H	0.555352	7.64847	4.53679	1.08268e-05	0.00010602	2.86644	Up	FA2H
FAM106A	0.663811	6.19349	4.52722	1.12724e-05	0.000109844	2.82816	Up	FAM106A
FAM107A	1.04198	11.4732	5.15725	6.98405e-07	9.88015e-06	5.48031	Up	FAM107A
FAM107B	0.808406	8.02375	4.48584	1.34126e-05	0.000127014	2.66324	Up	FAM107B
FAM111A	0.652247	6.57106	3.90759	0.000134897	0.000924958	0.48617	Up	FAM111A
FAM114A1	0.533828	6.87307	3.05713	0.0026003	0.0113829	-2.25124	Up	FAM114A1
FAM13C	0.520383	9.48712	5.14817	7.28238e-07	1.02467e-05	5.44026	Up	FAM13C
FAM167A	0.910227	8.27667	6.25261	3.21668e-09	9.25194e-08	10.6589	Up	FAM167A
FAM169A	0.957217	9.04737	6.54453	6.91869e-10	2.38534e-08	12.1454	Up	FAM169A
FAM171B	0.510779	11.6685	4.81973	3.19608e-06	3.64686e-05	4.02717	Up	FAM171B
FAM181A	0.899686	6.36891	5.27155	4.10858e-07	6.27251e-06	5.9886	Up	FAM181A
FAM185A	1.16041	6.94935	5.58613	9.17774e-08	1.68682e-06	7.42781	Up	FAM185A
FAM186A	0.566675	3.63213	2.76776	0.00627722	0.0237067	-3.04717	Up	FAM186A
FAM210A	0.529255	7.92369	5.04848	1.14879e-06	1.50456e-05	5.00413	Up	FAM210A
FAM89A	0.855605	7.15939	5.23697	4.82793e-07	7.20178e-06	5.83396	Up	FAM89A
FANCE	0.502644	6.64077	2.88722	0.00439749	0.017651	-2.72724	Up	FANCE
FAS-AS1	0.52846	3.66481	2.68842	0.00790162	0.0285814	-3.25283	Up	FAS-AS1
FAT1	1.44686	9.40246	9.00292	4.60038e-16	1.14046e-13	25.9771	Up	FAT1
FAT3	0.663952	8.85882	3.86722	0.000157115	0.00105529	0.343382	Up	FAT3
FBXL17	1.40396	10.8016	8.63236	4.41676e-15	8.13934e-13	23.7723	Up	FBXL17
FBXO11	0.601678	10.0121	4.90285	2.21189e-06	2.64867e-05	4.37827	Up	FBXO11
FBXO2	0.551227	9.52253	5.07084	1.03767e-06	1.37984e-05	5.10142	Up	FBXO2
FBXO32	0.546564	8.20432	3.29037	0.00121907	0.00601563	-1.55846	Up	FBXO32
FBXO33	0.627419	9.63831	5.32832	3.14803e-07	4.96249e-06	6.24397	Up	FBXO33
FBXO38	0.637799	4.37632	2.74308	0.00674671	0.0251735	-3.11173	Up	FBXO38
FBXO46	0.557909	7.01164	3.95741	0.00011158	0.000783052	0.664097	Up	FBXO46
FBXW4	0.713853	8.28071	6.31197	2.36101e-09	7.01364e-08	10.9579	Up	FBXW4
FBXW4P1	0.989866	5.53137	5.3737	2.54095e-07	4.08593e-06	6.44952	Up	FBXW4P1
FCGBP	0.77406	6.92616	3.73438	0.000257348	0.00160618	-0.117701	Up	FCGBP
FCGRT	0.747783	5.49008	3.94932	0.000115086	0.000804749	0.63508	Up	FCGRT
FCHO2	0.942421	4.71315	3.99037	9.83211e-05	0.000701658	0.782827	Up	FCHO2
FERMT3	0.934287	5.17769	4.73645	4.60129e-06	4.99048e-05	3.67997	Up	FERMT3
FGD2	0.916715	7.92951	4.13506	5.59189e-05	0.000434175	1.31357	Up	FGD2
FGD4	1.03443	9.3551	9.17616	1.58094e-16	4.70308e-14	27.0186	Up	FGD4
FGF11	0.620476	6.51076	3.15753	0.00188638	0.00868904	-1.95856	Up	FGF11
FGF16	0.525815	4.19339	2.58222	0.0106686	0.0364739	-3.51952	Up	FGF16
FGFR2	0.834357	9.67718	5.12297	8.17628e-07	1.13207e-05	5.32944	Up	FGFR2
FGFR3	1.43347	11.5363	7.78045	6.96486e-13	5.99323e-11	18.8446	Up	FGFR3
FGL1	0.561776	6.10607	3.34821	0.00100379	0.00510451	-1.3797	Up	FGL1
FGR	1.271	6.19939	6.09181	7.37053e-09	1.90259e-07	9.85801	Up	FGR
FHIP1A	0.719716	4.34429	3.42297	0.00077799	0.00411398	-1.14468	Up	FHIP1A
FHIP1A-DT	0.709465	4.4298	3.81569	0.000190544	0.00124816	0.162934	Up	FHIP1A-DT
FHOD1	0.623251	6.45366	4.03273	8.34747e-05	0.000611209	0.936598	Up	FHOD1
FIBIN	0.88808	8.17549	5.93772	1.61189e-08	3.75458e-07	9.10294	Up	FIBIN
FITM1	0.607327	5.60768	3.15145	0.0019238	0.00883575	-1.97651	Up	FITM1
FKBP15	0.525665	5.26596	2.65852	0.00860646	0.0306096	-3.32892	Up	FKBP15
FKBP5	0.699192	3.8683	2.8516	0.00489557	0.0192823	-2.82392	Up	FKBP5
FKSG49	0.89198	10.3434	5.57106	9.87363e-08	1.79101e-06	7.35753	Up	FKSG49
FLI1	1.04398	5.02472	4.27202	3.23421e-05	0.000272299	1.83009	Up	FLI1
FLJ32255	0.725037	3.63925	3.40485	0.000827883	0.00433488	-1.20207	Up	FLJ32255
FLJ33534	0.900729	6.44623	5.2985	3.62152e-07	5.61537e-06	6.10958	Up	FLJ33534
FLJ42627	0.70039	8.67745	6.1351	5.9033e-09	1.58415e-07	10.0724	Up	FLJ42627
FLNA	0.6316	6.87721	3.87339	0.000153508	0.00103451	0.365124	Up	FLNA
FLRT1	0.518926	7.34093	3.19934	0.00164656	0.0077557	-1.83419	Up	FLRT1
FLRT3	0.72791	8.7116	4.96224	1.69591e-06	2.08968e-05	4.63189	Up	FLRT3
FMNL2	0.742853	11.4328	7.1983	1.93471e-11	1.09473e-09	15.6137	Up	FMNL2
FMNL3	0.65321	5.36209	3.07883	0.0024276	0.010758	-2.18869	Up	FMNL3
FMO2	0.872982	5.89705	4.46499	1.46344e-05	0.000136903	2.58057	Up	FMO2
FNBP1	0.802091	10.0407	5.72094	4.7477e-08	9.52467e-07	8.06201	Up	FNBP1
FNBP1L	0.734338	8.53267	4.94795	1.80826e-06	2.20851e-05	4.57062	Up	FNBP1L
FNIP1	1.12322	6.79751	8.44	1.40984e-14	2.15871e-12	22.6414	Up	FNIP1
FOXC1	2.14842	8.14102	7.24189	1.51487e-11	8.88611e-10	15.8512	Up	FOXC1
FOXD1	1.50489	5.11794	5.88268	2.12547e-08	4.76572e-07	8.83626	Up	FOXD1
FOXF1	0.926563	6.03268	4.93316	1.93205e-06	2.34458e-05	4.50739	Up	FOXF1
FOXF2	0.576681	6.97987	3.97606	0.000103882	0.000736048	0.731177	Up	FOXF2
FOXJ1	0.560391	4.79317	2.67404	0.00823393	0.0295626	-3.28953	Up	FOXJ1
FOXK1	0.609981	9.33764	5.13465	7.74937e-07	1.08231e-05	5.38076	Up	FOXK1
FOXN3-AS1	0.538471	5.67045	3.10308	0.0022472	0.0100749	-2.11833	Up	FOXN3-AS1
FOXO1	0.616484	7.23633	3.76203	0.000232468	0.0014795	-0.0228301	Up	FOXO1
FOXO4	0.713046	6.73021	4.81021	3.33275e-06	3.78002e-05	3.98725	Up	FOXO4
FOXO6	0.964858	7.6629	5.15476	7.06461e-07	9.98057e-06	5.46933	Up	FOXO6
FOXP1-IT1	0.873906	7.83323	5.8219	2.87956e-08	6.20744e-07	8.54361	Up	FOXP1-IT1
FOXP4-AS1	0.652296	3.23487	3.39656	0.00085169	0.00444501	-1.22823	Up	FOXP4-AS1
FOXQ1	0.933814	7.80317	5.1524	7.14184e-07	1.00828e-05	5.45892	Up	FOXQ1
FRG1JP	1.30509	5.23293	5.97798	1.31537e-08	3.12329e-07	9.29903	Up	FRG1JP
FRMD4B	0.996583	6.86948	5.07749	1.00671e-06	1.35041e-05	5.13039	Up	FRMD4B
FRYL	1.26769	7.44968	7.15438	2.47374e-11	1.35918e-09	15.3751	Up	FRYL
FSTL1	0.714632	8.38023	4.6043	8.1301e-06	8.18276e-05	3.13849	Up	FSTL1
FTHL17	0.63014	4.23608	2.91604	0.00402895	0.0164156	-2.64823	Up	FTHL17
FTL	0.676069	12.9749	4.75728	4.20218e-06	4.61883e-05	3.76638	Up	FTL
FTSJ3	0.55266	8.11554	4.62538	7.42985e-06	7.53992e-05	3.2241	Up	FTSJ3
FTX	0.840125	6.3327	3.72695	0.000264452	0.0016424	-0.143097	Up	FTX
FUBP3	0.979306	8.11862	5.99291	1.21963e-08	2.92937e-07	9.37193	Up	FUBP3
FXR1	1.64935	9.70094	8.73626	2.35033e-15	4.61729e-13	24.3871	Up	FXR1
FYN	0.675574	11.1679	6.60233	5.08016e-10	1.8527e-08	12.4445	Up	FYN
FZD1	0.532443	7.48422	3.19859	0.0016506	0.00777296	-1.83643	Up	FZD1
FZD10	0.562041	4.89128	2.45053	0.0152889	0.0488531	-3.83643	Up	FZD10
FZD7	0.644563	5.96504	2.79872	0.00573035	0.0220367	-2.96544	Up	FZD7
G0S2	0.76916	6.97956	4.22915	3.84419e-05	0.000315909	1.66694	Up	G0S2
G3BP1	0.72589	5.31005	3.54872	0.000501998	0.00284297	-0.739196	Up	G3BP1
GAB2	0.527795	8.42694	3.63653	0.000367137	0.00217566	-0.448623	Up	GAB2
GADD45B	0.694334	9.09612	4.43547	1.65486e-05	0.000152725	2.46406	Up	GADD45B
GADD45G	0.655818	7.05721	4.48246	1.36039e-05	0.000128591	2.64981	Up	GADD45G
GAL3ST4	0.630527	6.8344	3.52766	0.000540665	0.00303167	-0.807992	Up	GAL3ST4
GALE	0.656169	5.99058	4.0131	9.00685e-05	0.000651924	0.865162	Up	GALE
GALM	0.569507	7.57443	4.91416	2.10314e-06	2.53302e-05	4.42639	Up	GALM
GALNT1	0.7802	8.86468	5.03175	1.23939e-06	1.61005e-05	4.93155	Up	GALNT1
GALNT10	0.532794	4.84035	2.52806	0.0123909	0.0411517	-3.65171	Up	GALNT10
GALNT15	0.699924	7.89881	4.64826	6.7359e-06	6.91568e-05	3.31732	Up	GALNT15
GALNT5	0.596752	4.95491	3.16791	0.00182398	0.00844432	-1.92781	Up	GALNT5
GALNT6	0.841044	4.03045	3.74543	0.000247116	0.00155419	-0.0798528	Up	GALNT6
GALNTL6	0.68746	4.97636	3.29532	0.00119906	0.00593377	-1.54325	Up	GALNTL6
GAREM2	1.32574	7.46058	7.56696	2.39007e-12	1.76492e-10	17.6455	Up	GAREM2
GARIN2	0.547976	5.06568	2.79163	0.00585165	0.0223998	-2.98424	Up	GARIN2
GART	0.529612	6.42192	3.44853	0.00071238	0.00381941	-1.06328	Up	GART
GAS2L2	0.608684	4.82264	3.11709	0.00214871	0.00967873	-2.07746	Up	GAS2L2
GATA2-AS1	1.11627	4.49998	5.52112	1.25671e-07	2.2159e-06	7.12565	Up	GATA2-AS1
GATA6-AS1	0.942653	6.38901	6.15198	5.41245e-09	1.45996e-07	10.1562	Up	GATA6-AS1
GATAD2A	0.640429	7.70228	4.35164	2.33881e-05	0.000206282	2.13653	Up	GATAD2A
GATAD2B	0.54244	6.62966	2.66972	0.00833605	0.0298367	-3.30051	Up	GATAD2B
GATD1	0.57062	8.28528	4.39132	1.98672e-05	0.000178402	2.29095	Up	GATD1
GBGT1	0.63208	6.33093	3.4927	0.000611072	0.0033655	-0.921383	Up	GBGT1
GBP1	1.36286	5.69801	5.96301	1.41884e-08	3.34608e-07	9.22598	Up	GBP1
GBP2	0.953419	6.94701	5.0512	1.13467e-06	1.48981e-05	5.01596	Up	GBP2
GBP3	0.882988	5.19375	3.66256	0.000334253	0.00201287	-0.36132	Up	GBP3
GCSH	0.585885	10.4397	5.66291	6.31279e-08	1.22286e-06	7.78778	Up	GCSH
GDF3	0.508535	5.03614	2.84183	0.00504098	0.0197653	-2.85026	Up	GDF3
GDNF	0.681625	4.59374	3.33012	0.00106697	0.00537331	-1.4359	Up	GDNF
GEM	0.951639	6.7941	5.2048	5.60618e-07	8.18675e-06	5.69077	Up	GEM
GET4	0.530523	5.08883	2.58131	0.0106957	0.0365426	-3.52176	Up	GET4
GGA1	0.768304	4.59311	4.0349	8.27748e-05	0.000606297	0.944512	Up	GGA1
GGA2	0.50614	8.55544	4.8537	2.75115e-06	3.20773e-05	4.17011	Up	GGA2
GGA3	1.11782	9.13753	7.89269	3.62032e-13	3.43477e-11	19.4812	Up	GGA3
GGNBP2	0.516182	5.22927	2.44228	0.0156303	0.0497015	-3.85578	Up	GGNBP2
GGPS1	0.502894	7.31489	4.44705	1.5771e-05	0.000146418	2.50967	Up	GGPS1
GGT1	0.532018	6.3589	3.18688	0.00171488	0.00801764	-1.8714	Up	GGT1
GHRLOS	0.524432	4.88083	2.90868	0.00412031	0.0167254	-2.66849	Up	GHRLOS
GIHCG	0.754636	4.52277	3.44661	0.000717129	0.00384123	-1.06942	Up	GIHCG
GIMAP6	0.708	5.88187	3.448	0.000713671	0.00382535	-1.06496	Up	GIMAP6
GIMAP7	1.23968	6.03069	5.25693	4.39897e-07	6.64225e-06	5.92314	Up	GIMAP7
GIMAP8	0.917371	6.10701	5.2141	5.36936e-07	7.87699e-06	5.73212	Up	GIMAP8
GIPC2	0.52888	4.8316	2.46048	0.014886	0.0477637	-3.81302	Up	GIPC2
GJA1	1.4702	12.462	7.81247	5.78153e-13	5.09521e-11	19.0257	Up	GJA1
GJA10	0.754561	4.44816	3.60582	0.000409849	0.00239152	-0.550928	Up	GJA10
GJA4	1.28555	5.45933	4.90426	2.19801e-06	2.63508e-05	4.38428	Up	GJA4
GJB2	0.926329	4.48011	3.6821	0.00031141	0.00189836	-0.295416	Up	GJB2
GJB6	0.742468	8.98755	4.08527	6.80156e-05	0.000513359	1.1292	Up	GJB6
GKAP1	0.950518	6.13582	5.43688	1.88191e-07	3.17319e-06	6.73775	Up	GKAP1
GLG1	0.809841	10.8643	4.55198	1.01534e-05	9.99222e-05	2.9274	Up	GLG1
GLI2	0.85407	5.23629	4.43423	1.66337e-05	0.000153334	2.4592	Up	GLI2
GLIDR	0.595034	7.49208	3.56617	0.000471957	0.00269779	-0.681947	Up	GLIDR
GLIS1	0.924818	7.55695	5.75382	4.03654e-08	8.33071e-07	8.21826	Up	GLIS1
GLIS2	0.650505	7.9047	5.01413	1.34235e-06	1.72231e-05	4.85527	Up	GLIS2
GLIS3	1.22595	6.87322	5.72705	4.60676e-08	9.31371e-07	8.09103	Up	GLIS3
GLIS3-AS1	0.689634	4.02971	3.49731	0.000601316	0.00332014	-0.906483	Up	GLIS3-AS1
GLRA1	0.575488	4.13389	2.62428	0.00948277	0.0331491	-3.41509	Up	GLRA1
GLTP	0.899445	6.54957	5.19549	5.8532e-07	8.47615e-06	5.64946	Up	GLTP
GNA12	1.13576	8.54092	8.41705	1.61818e-14	2.38985e-12	22.5071	Up	GNA12
GNA14	0.50131	5.54248	2.67145	0.00829501	0.0297256	-3.29612	Up	GNA14
GNG11	0.762464	7.29527	4.18068	4.66623e-05	0.000373155	1.48413	Up	GNG11
GNG5	0.549242	8.4703	4.69021	5.62256e-06	5.9044e-05	3.48917	Up	GNG5
GNPTAB	0.615208	10.3493	6.10378	6.93246e-09	1.80678e-07	9.91717	Up	GNPTAB
GOLGA2P10	0.768686	5.83689	4.47059	1.42965e-05	0.000134346	2.60272	Up	GOLGA2P10
GOLGA8A	1.04451	7.7373	4.94905	1.79932e-06	2.19889e-05	4.57535	Up	GOLGA8A
GOLGA8N	0.615985	10.7705	4.18852	4.52285e-05	0.000363364	1.51355	Up	GOLGA8N
GOLM2	1.21613	5.87542	5.12933	7.9411e-07	1.10465e-05	5.35737	Up	GOLM2
GOLPH3	0.564539	9.20923	4.40892	1.84738e-05	0.000167518	2.3598	Up	GOLPH3
GON4L	0.918379	8.14869	5.97723	1.32039e-08	3.13163e-07	9.29535	Up	GON4L
GP6	0.703986	6.27546	5.01507	1.33664e-06	1.71605e-05	4.85934	Up	GP6
GPAM	1.28153	8.17356	7.96088	2.42805e-13	2.46642e-11	19.8699	Up	GPAM
GPER1	1.72613	7.04515	8.77073	1.90531e-15	3.86007e-13	24.5917	Up	GPER1
GPM6B	0.925107	12.8689	7.56823	2.37275e-12	1.75836e-10	17.6526	Up	GPM6B
GPR183	0.653611	4.35196	2.83562	0.00513528	0.0200782	-2.86694	Up	GPR183
GPR37	1.10482	9.83938	6.84069	1.39941e-10	6.21348e-09	13.6938	Up	GPR37
GPR37L1	0.679196	7.03466	4.60368	8.15153e-06	8.1964e-05	3.13599	Up	GPR37L1
GPR4	1.07408	6.22978	5.82138	2.887e-08	6.21706e-07	8.54113	Up	GPR4
GPR82	0.55585	4.23142	2.5641	0.0112195	0.0380125	-3.56405	Up	GPR82
GPRC5C	0.857254	6.87325	5.39167	2.33351e-07	3.81122e-06	6.53125	Up	GPRC5C
GPSM3	0.666752	6.3912	3.57008	0.000465451	0.00266719	-0.669065	Up	GPSM3
GRAMD1C	1.47994	8.61294	8.64567	4.07432e-15	7.57532e-13	23.8509	Up	GRAMD1C
GRAMD2B	1.07301	8.265	6.68859	3.195e-10	1.25533e-08	12.8937	Up	GRAMD2B
GREB1	0.799222	7.96118	5.26295	4.2771e-07	6.4955e-06	5.95007	Up	GREB1
GRID1	0.718697	6.13695	4.22576	3.89684e-05	0.000319732	1.6541	Up	GRID1
GRIN2C	0.735241	6.24502	4.23012	3.82914e-05	0.000315045	1.67064	Up	GRIN2C
GRIP2	0.579306	6.96342	3.39352	0.000860566	0.00448235	-1.23779	Up	GRIP2
GSDMB	0.812172	3.85626	3.90913	0.000134108	0.000920454	0.491671	Up	GSDMB
GSDMD	0.808036	5.17995	4.12532	5.81107e-05	0.000447521	1.27736	Up	GSDMD
GSN	0.916842	5.25257	4.49051	1.31528e-05	0.000124894	2.68179	Up	GSN
GTF2H2B	0.626109	7.23845	4.49156	1.30954e-05	0.000124577	2.68594	Up	GTF2H2B
GTF2H3	0.598191	8.73484	3.63184	0.000373373	0.00221072	-0.464286	Up	GTF2H3
GTF3C3	0.691857	5.651	3.60871	0.000405635	0.00237074	-0.541324	Up	GTF3C3
GTF3C6	0.592883	9.45909	5.22801	5.03334e-07	7.48138e-06	5.79404	Up	GTF3C6
GTPBP1	0.590888	4.10297	2.85669	0.00482147	0.0190336	-2.81019	Up	GTPBP1
GTPBP8	0.638329	9.14399	4.88479	2.39695e-06	2.83764e-05	4.30159	Up	GTPBP8
GUCD1	0.748467	7.78161	5.09103	9.46375e-07	1.28219e-05	5.18951	Up	GUCD1
GUSB	0.55984	9.46488	3.28464	0.00124258	0.00611712	-1.576	Up	GUSB
GUSBP4	0.756187	6.18868	4.64818	6.73834e-06	6.91568e-05	3.31697	Up	GUSBP4
GVINP1	0.648488	4.20586	2.91536	0.00403735	0.0164432	-2.65012	Up	GVINP1
GVQW3	0.568369	5.24668	3.37695	0.000910575	0.00470166	-1.28989	Up	GVQW3
GXYLT1	0.533001	7.36839	4.18622	4.5645e-05	0.000366004	1.50491	Up	GXYLT1
H1-2	0.828432	5.95997	4.05477	7.6621e-05	0.000567208	1.01714	Up	H1-2
H2AC6	0.998597	7.81076	6.65061	3.92025e-10	1.50619e-08	12.6955	Up	H2AC6
H3C2	0.545186	4.52541	2.68445	0.00799216	0.0288588	-3.26298	Up	H3C2
H3C7	0.567317	3.49129	2.51259	0.0129265	0.0426459	-3.68899	Up	H3C7
H4C3	0.514995	10.6022	2.88463	0.00443212	0.017766	-2.73432	Up	H4C3
H4C7	0.508821	4.99304	2.71548	0.00730915	0.0268677	-3.18329	Up	H4C7
HACD2	0.721871	9.86602	6.24771	3.29955e-09	9.45115e-08	10.6344	Up	HACD2
HADHA	0.822469	7.22728	4.97367	1.61103e-06	1.99929e-05	4.68093	Up	HADHA
HAS3	0.616481	4.15215	3.02676	0.00286107	0.0123608	-2.33812	Up	HAS3
HASPIN	0.513572	6.01456	2.8786	0.00451356	0.0180127	-2.75073	Up	HASPIN
HAUS2	1.21283	10.4027	8.28857	3.49094e-14	4.60098e-12	21.7582	Up	HAUS2
HAUS3	0.804844	7.56094	5.9105	1.84855e-08	4.2255e-07	8.97084	Up	HAUS3
HAUS4	0.568223	5.87896	2.45483	0.0151137	0.0483825	-3.82633	Up	HAUS4
HCLS1	0.518567	6.66267	3.45378	0.000699559	0.00375842	-1.04649	Up	HCLS1
HDAC1	0.991315	8.27599	5.63265	7.31878e-08	1.38551e-06	7.64551	Up	HDAC1
HDAC10	0.569199	5.27287	3.15835	0.00188135	0.00867519	-1.95612	Up	HDAC10
HDAC7	1.60787	6.10693	9.71426	5.51302e-18	2.52559e-15	30.2921	Up	HDAC7
HDGF	0.724811	9.40401	5.30459	3.51939e-07	5.493e-06	6.13701	Up	HDGF
HEATR5A	0.620838	7.32116	4.43898	1.63088e-05	0.000150873	2.47789	Up	HEATR5A
HEG1	1.09801	6.46962	5.30257	3.55297e-07	5.52849e-06	6.12791	Up	HEG1
HEPACAM	0.97413	10.1482	5.03423	1.22555e-06	1.59606e-05	4.94229	Up	HEPACAM
HERC2P3	1.00319	4.46893	4.07211	7.16084e-05	0.000535113	1.08077	Up	HERC2P3
HERC2P7	0.946866	4.80862	4.81439	3.27203e-06	3.71722e-05	4.00478	Up	HERC2P7
HERC4	0.646665	5.33558	2.76606	0.00630859	0.0238075	-3.05163	Up	HERC4
HERC5	0.511631	6.33263	2.81907	0.00539481	0.0209163	-2.91126	Up	HERC5
HERPUD2	0.605646	7.42938	4.03695	8.21184e-05	0.000602124	0.951995	Up	HERPUD2
HES6	0.881303	7.5791	4.22735	3.87198e-05	0.000318067	1.66014	Up	HES6
HEXD	0.58572	7.26334	4.41128	1.82946e-05	0.000166313	2.36904	Up	HEXD
HEXIM1	0.535927	9.40712	4.78024	3.80097e-06	4.22592e-05	3.86197	Up	HEXIM1
HGF	1.31723	6.68424	5.61047	8.15386e-08	1.51739e-06	7.54157	Up	HGF
HIBCH	0.629923	6.4354	4.09021	6.67112e-05	0.000504611	1.14742	Up	HIBCH
HIC2	0.539289	5.00905	2.72015	0.00721128	0.0265878	-3.17125	Up	HIC2
HIF1A	0.646493	11.6857	7.8923	3.62874e-13	3.43477e-11	19.4789	Up	HIF1A
HIF3A	2.07993	6.26457	9.94514	1.28585e-18	7.87544e-16	31.7124	Up	HIF3A
HIGD1B	1.53877	6.24873	4.68374	5.78187e-06	6.03819e-05	3.46259	Up	HIGD1B
HILPDA	0.62681	5.91655	2.7954	0.00578689	0.0222131	-2.97425	Up	HILPDA
HINT3	0.904066	6.91023	4.40883	1.84807e-05	0.000167518	2.35945	Up	HINT3
HIP1R	1.47622	8.87901	10.4413	5.48345e-20	5.70937e-17	34.7907	Up	HIP1R
HIPK1-AS1	1.00705	4.24777	4.13907	5.5039e-05	0.000428464	1.32851	Up	HIPK1-AS1
HIPK2	1.49515	7.27582	5.99694	1.19495e-08	2.88404e-07	9.39165	Up	HIPK2
HJV	0.522583	4.65815	2.96792	0.00343591	0.0143555	-2.5042	Up	HJV
HK2	0.796998	5.64109	3.44304	0.000726002	0.00387648	-1.08079	Up	HK2
HLA-A	0.62958	9.89352	4.5989	8.3192e-06	8.34083e-05	3.11665	Up	HLA-A
HLA-C	0.925725	9.17201	4.67155	6.09398e-06	6.33238e-05	3.41257	Up	HLA-C
HLA-DPA1	0.507742	9.05001	2.64154	0.00903151	0.031851	-3.37178	Up	HLA-DPA1
HLA-DRB4	1.34356	4.11745	4.63794	7.04086e-06	7.17665e-05	3.27522	Up	HLA-DRB4
HLA-E	0.6718	7.53839	3.27381	0.00128817	0.00630877	-1.6091	Up	HLA-E
HMBOX1	0.653969	9.33917	4.34306	2.42237e-05	0.000212507	2.10332	Up	HMBOX1
HMGB1	0.904844	9.52775	7.55958	2.49346e-12	1.8283e-10	17.6043	Up	HMGB1
HMGB2	0.537176	9.28714	3.54247	0.000513189	0.00289847	-0.759642	Up	HMGB2
HMGN3	0.518953	12.0905	5.54916	1.09773e-07	1.96553e-06	7.25566	Up	HMGN3
HNRNPA3	0.629194	11.6438	4.19859	4.34461e-05	0.000350396	1.55148	Up	HNRNPA3
HNRNPDL	0.837172	8.03103	4.88512	2.3934e-06	2.83504e-05	4.30301	Up	HNRNPDL
HNRNPH3	0.531134	8.45578	6.12528	6.20879e-09	1.65124e-07	10.0236	Up	HNRNPH3
HNRNPLL	0.99832	3.75362	4.79592	3.54861e-06	3.99223e-05	3.92744	Up	HNRNPLL
HNRNPUL1	0.925299	8.75856	9.54394	1.60422e-17	6.68126e-15	29.2501	Up	HNRNPUL1
HOMER3	0.631633	7.08789	3.66177	0.0003352	0.00201624	-0.363954	Up	HOMER3
HOXB2	0.623171	4.52837	3.32414	0.00108866	0.00545877	-1.45442	Up	HOXB2
HOXB5	0.531616	5.16122	2.72866	0.00703557	0.026046	-3.14922	Up	HOXB5
HP	0.829332	6.32728	4.34409	2.41223e-05	0.000211861	2.10729	Up	HP
HP1BP3	0.821252	7.63257	5.2747	4.04856e-07	6.18995e-06	6.00271	Up	HP1BP3
HPS5	0.673066	6.64646	4.10394	6.32121e-05	0.000482272	1.19813	Up	HPS5
HS1BP3	0.634334	4.74291	3.23514	0.00146408	0.00702163	-1.72657	Up	HS1BP3
HS2ST1	0.565473	7.28906	5.0774	1.0071e-06	1.35041e-05	5.13002	Up	HS2ST1
HS3ST5	0.598876	6.29809	3.37714	0.000909974	0.00470089	-1.28928	Up	HS3ST5
HS6ST1	0.653928	4.80465	3.32468	0.00108669	0.00545149	-1.45275	Up	HS6ST1
HSD11B2	0.804731	5.07543	3.05716	0.00260005	0.0113829	-2.25115	Up	HSD11B2
HSD17B7	1.21899	9.03652	11.7782	9.82965e-24	6.82309e-20	43.2076	Up	HSD17B7
HSDL2	1.31964	5.40405	6.46022	1.08272e-09	3.53394e-08	11.712	Up	HSDL2
HSP90B1	0.554632	8.68312	4.23133	3.8107e-05	0.000314025	1.6752	Up	HSP90B1
HSPA12B	0.61736	6.65084	2.90788	0.00413034	0.0167563	-2.67068	Up	HSPA12B
HSPA2	1.3302	9.33888	7.91259	3.22254e-13	3.15052e-11	19.5945	Up	HSPA2
HTRA4	0.876092	4.69334	3.76048	0.000233798	0.00148614	-0.028155	Up	HTRA4
HVCN1	1.43053	6.91849	7.9782	2.19327e-13	2.26102e-11	19.9689	Up	HVCN1
HYAL1	0.927872	4.42094	4.0638	7.397e-05	0.000550519	1.05025	Up	HYAL1
HYCC2	0.80944	9.09848	4.39937	1.92178e-05	0.000173318	2.32242	Up	HYCC2
HYDIN2	0.656811	6.33123	3.56686	0.000470796	0.00269336	-0.67966	Up	HYDIN2
ICAM1	0.593864	5.35535	2.87506	0.00456205	0.0181818	-2.76037	Up	ICAM1
ICOSLG	0.653322	4.78748	3.48087	0.000636781	0.00347614	-0.959527	Up	ICOSLG
ID2	1.2513	10.1777	7.4251	5.3757e-12	3.58794e-10	16.8577	Up	ID2
ID3	1.91697	6.27993	6.89137	1.06055e-10	4.89688e-09	13.9627	Up	ID3
ID4	1.75832	10.1655	9.77473	3.76844e-18	2.06344e-15	30.6633	Up	ID4
IDI2-AS1	0.645846	7.13047	3.64336	0.000358221	0.00213131	-0.425757	Up	IDI2-AS1
IER2	0.720365	8.60141	5.80329	3.15887e-08	6.726e-07	8.45442	Up	IER2
IER3	0.688248	8.11701	5.36235	2.68101e-07	4.29456e-06	6.39803	Up	IER3
IFFO2	0.535912	7.49263	3.83197	0.000179314	0.00118301	0.219728	Up	IFFO2
IFI16	0.921464	7.21081	4.79962	3.49142e-06	3.93427e-05	3.94292	Up	IFI16
IFIT2	0.57283	5.59051	2.75679	0.00648206	0.0243475	-3.07593	Up	IFIT2
IFITM1	1.04058	8.95372	6.15486	5.33281e-09	1.44221e-07	10.1705	Up	IFITM1
IFITM2	0.967951	9.37262	4.59345	8.51465e-06	8.52447e-05	3.09458	Up	IFITM2
IFITM3	0.946105	9.03984	3.86343	0.000159366	0.00106777	0.330066	Up	IFITM3
IFNA17	0.547921	5.76923	3.01009	0.00301426	0.0128915	-2.38549	Up	IFNA17
IFNGR1	0.694175	9.63199	5.73739	4.37777e-08	8.92002e-07	8.14012	Up	IFNGR1
IFNLR1	0.510335	5.10857	2.62812	0.00938068	0.0328363	-3.40548	Up	IFNLR1
IFRD1	1.11901	10.3805	7.41366	5.73701e-12	3.78062e-10	16.7944	Up	IFRD1
IFT140	0.610042	5.90609	3.42113	0.000782903	0.00413471	-1.1505	Up	IFT140
IFT80	0.770508	10.7014	5.29429	3.69378e-07	5.70195e-06	6.09064	Up	IFT80
IGDCC4	0.658589	7.66876	3.90083	0.000138395	0.00094459	0.462184	Up	IGDCC4
IGF2BP2	1.12904	6.93817	5.56325	1.02538e-07	1.85352e-06	7.32121	Up	IGF2BP2
IGLV4-3	0.889635	6.08978	5.17513	6.43098e-07	9.19141e-06	5.5593	Up	IGLV4-3
IKBKB	0.755268	8.18616	5.59938	8.60566e-08	1.59151e-06	7.4897	Up	IKBKB
IKBKE	0.577721	6.28325	4.15558	5.15568e-05	0.000405905	1.3901	Up	IKBKE
IL10RA	0.607584	6.12399	3.57113	0.000463718	0.00266312	-0.665602	Up	IL10RA
IL11	0.762425	5.26607	3.83152	0.000179616	0.00118402	0.218154	Up	IL11
IL13RA1	1.26785	8.08199	7.37736	7.05012e-12	4.53123e-10	16.5942	Up	IL13RA1
IL17D	0.714925	9.7132	5.44493	1.81105e-07	3.06272e-06	6.77461	Up	IL17D
IL17RB	1.15446	8.23728	6.86891	1.19933e-10	5.45301e-09	13.8434	Up	IL17RB
IL17RD	0.959875	7.94461	5.44827	1.78236e-07	3.02247e-06	6.78994	Up	IL17RD
IL1R1	1.16177	6.66263	5.62108	7.74359e-08	1.45142e-06	7.59123	Up	IL1R1
IL1RAPL2	0.621602	5.24148	3.32618	0.00108123	0.00543023	-1.44811	Up	IL1RAPL2
IL1RL1	0.865115	5.77167	2.93718	0.00377681	0.0155924	-2.58982	Up	IL1RL1
IL20RA	0.550061	4.54576	2.65846	0.00860786	0.0306096	-3.32907	Up	IL20RA
IL21	0.600846	3.9222	2.8377	0.00510358	0.0199769	-2.86137	Up	IL21
IL22RA1	0.590082	5.48526	3.08543	0.00237725	0.0105732	-2.1696	Up	IL22RA1
IL23A	0.534655	4.4774	2.54783	0.0117354	0.0394555	-3.60376	Up	IL23A
IL27	0.563123	5.25564	2.72551	0.00710008	0.0262382	-3.15737	Up	IL27
IL4R	0.766764	6.14303	3.24423	0.00142084	0.00684737	-1.69907	Up	IL4R
IL6R	1.44114	6.23068	6.9393	8.15114e-11	3.92915e-09	14.2179	Up	IL6R
IL6ST	1.63991	8.65531	8.65378	3.87901e-15	7.34331e-13	23.8988	Up	IL6ST
ILDR2	0.791299	8.43566	6.0218	1.05332e-08	2.5866e-07	9.51338	Up	ILDR2
ILF3	0.777047	7.36453	4.77504	3.88854e-06	4.31176e-05	3.84027	Up	ILF3
INAVA	0.688975	5.4185	3.00569	0.00305593	0.0130323	-2.39795	Up	INAVA
ING2-DT	0.529488	4.51168	2.57617	0.0108499	0.0370027	-3.53443	Up	ING2-DT
ING5	0.647464	6.86534	4.0146	8.95446e-05	0.000649034	0.870642	Up	ING5
INHBB	0.96463	6.573	4.60215	8.205e-06	8.24221e-05	3.12978	Up	INHBB
INIP	0.771044	5.10108	3.43968	0.000734473	0.00391368	-1.09151	Up	INIP
INPP5D	1.02186	4.70145	5.00258	1.41426e-06	1.79686e-05	4.8054	Up	INPP5D
INPPL1	0.877707	6.68432	5.77848	3.57278e-08	7.48486e-07	8.33581	Up	INPPL1
IP6K3	0.634589	6.20461	3.4207	0.00078406	0.00413875	-1.15186	Up	IP6K3
IPMK	0.547302	6.55804	3.06825	0.00251048	0.0110595	-2.21925	Up	IPMK
IPO7	0.77585	9.95817	6.42949	1.27371e-09	4.08056e-08	11.5548	Up	IPO7
IQCK	0.638728	8.35707	5.59563	8.76412e-08	1.61651e-06	7.47216	Up	IQCK
IRAK4	0.716536	5.05701	4.35624	2.29505e-05	0.000203284	2.1544	Up	IRAK4
IRF1-AS1	1.22776	7.27051	7.09291	3.48479e-11	1.84649e-09	15.0424	Up	IRF1-AS1
IRF2BP1	0.741919	5.86238	4.36161	2.24504e-05	0.000199194	2.17524	Up	IRF2BP1
IRF2BP2	1.25213	10.5396	8.57647	6.19417e-15	1.04868e-12	23.4427	Up	IRF2BP2
IRF2BPL	1.08012	11.7272	7.42651	5.33264e-12	3.58216e-10	16.8655	Up	IRF2BPL
IRF7	0.708544	6.36165	3.58039	0.000448724	0.00258987	-0.635092	Up	IRF7
IRS2	0.82586	10.4709	7.05835	4.22244e-11	2.19272e-09	14.8561	Up	IRS2
IRX3	0.810074	4.75076	3.56636	0.000471629	0.00269665	-0.681301	Up	IRX3
ISX	0.580448	3.89281	2.79999	0.00570879	0.0219764	-2.96206	Up	ISX
ISYNA1	0.660966	5.85357	3.38456	0.000887266	0.00459613	-1.26598	Up	ISYNA1
ITFG2	0.589687	6.33247	3.31756	0.001113	0.00555942	-1.47476	Up	ITFG2
ITGA10	0.892177	6.90101	5.83943	2.6386e-08	5.75353e-07	8.62782	Up	ITGA10
ITGA5	0.77849	5.74682	4.4271	1.71334e-05	0.000157175	2.43116	Up	ITGA5
ITGA6	1.25233	7.6393	7.37844	7.00729e-12	4.51764e-10	16.6001	Up	ITGA6
ITGA8	1.06514	6.67241	5.53358	1.18347e-07	2.09386e-06	7.18337	Up	ITGA8
ITGAV	1.05513	10.0127	6.54821	6.78429e-10	2.35068e-08	12.1644	Up	ITGAV
ITGB8-AS1	0.636925	5.45174	3.07279	0.00247459	0.0109361	-2.20614	Up	ITGB8-AS1
ITM2A	0.941052	8.41311	4.8209	3.17967e-06	3.6341e-05	4.03208	Up	ITM2A
ITM2B	0.820679	12.7424	4.9729	1.61664e-06	2.00505e-05	4.67761	Up	ITM2B
ITPR1	0.568899	10.6256	3.4057	0.000825471	0.00432661	-1.19938	Up	ITPR1
ITPR2	1.40885	7.47692	7.82813	5.27749e-13	4.72403e-11	19.1145	Up	ITPR2
ITPRIP	0.894316	6.32159	5.22677	5.06245e-07	7.50858e-06	5.78851	Up	ITPRIP
ITPRIPL2	1.4316	6.96714	8.21867	5.294e-14	6.56204e-12	21.3527	Up	ITPRIPL2
IWS1	1.62229	4.80273	7.24941	1.45213e-11	8.56632e-10	15.8923	Up	IWS1
JARID2	0.900629	9.94323	9.14564	1.90912e-16	5.44597e-14	26.8346	Up	JARID2
JPH3	0.768618	6.71308	4.40985	1.84029e-05	0.000167054	2.36345	Up	JPH3
JPT2	0.608924	6.60982	4.32928	2.56281e-05	0.000223017	2.05001	Up	JPT2
JPX	1.58391	6.70092	8.37171	2.12365e-14	3.04985e-12	22.2423	Up	JPX
JUN	0.657468	9.80909	5.60799	8.25305e-08	1.52902e-06	7.52994	Up	JUN
JUNB	0.619429	6.38101	3.13872	0.00200447	0.00913371	-2.01403	Up	JUNB
JUP	0.587461	5.36485	3.06925	0.00250252	0.0110338	-2.21636	Up	JUP
KANK3	0.613846	5.39151	2.48765	0.0138338	0.0450046	-3.74866	Up	KANK3
KANSL1	0.9474	9.79598	8.95597	6.13821e-16	1.46922e-13	25.6959	Up	KANSL1
KASH5	0.582227	5.23834	3.15617	0.0018947	0.00872131	-1.96258	Up	KASH5
KAT2B	1.33791	9.33431	8.17484	6.8684e-14	8.26749e-12	21.0992	Up	KAT2B
KATNIP	0.501878	8.57571	4.56018	9.80702e-06	9.69675e-05	2.96036	Up	KATNIP
KCNE4	1.95939	5.3182	8.22162	5.2018e-14	6.48637e-12	21.3698	Up	KCNE4
KCNJ12	0.533526	5.22016	2.6165	0.00969279	0.033736	-3.43452	Up	KCNJ12
KCNJ16	1.3404	7.94292	6.80492	1.70077e-10	7.26013e-09	13.5047	Up	KCNJ16
KCNJ2	0.734418	8.5093	4.69431	5.5237e-06	5.81231e-05	3.50605	Up	KCNJ2
KCNJ4	0.727159	11.3419	4.32209	2.63908e-05	0.000228793	2.02228	Up	KCNJ4
KCNN3	1.08222	7.43197	4.20158	4.29296e-05	0.000346902	1.56276	Up	KCNN3
KCNQ1DN	0.517717	4.99909	2.45122	0.0152605	0.0487892	-3.8348	Up	KCNQ1DN
KCTD12	1.07758	9.53273	6.08881	7.4844e-09	1.92651e-07	9.84321	Up	KCTD12
KCTD15	0.651112	6.73073	4.20194	4.28685e-05	0.000346812	1.5641	Up	KCTD15
KCTD7	0.687492	4.69421	3.70329	0.000288324	0.00177582	-0.223659	Up	KCTD7
KDELR1	0.941384	9.58062	8.36045	2.27178e-14	3.21819e-12	22.1766	Up	KDELR1
KDM2A	0.594852	7.11609	3.17045	0.00180903	0.00838815	-1.92029	Up	KDM2A
KDM4A	0.517158	7.45831	3.13438	0.00203268	0.00923397	-2.02679	Up	KDM4A
KDM4C	0.745074	6.07887	3.59787	0.00042165	0.00245059	-0.5773	Up	KDM4C
KDM5A	0.714494	8.63061	5.2478	4.59039e-07	6.88691e-06	5.88231	Up	KDM5A
KDM6A	0.844095	4.41989	3.80865	0.000195606	0.0012753	0.138428	Up	KDM6A
KDM6B	0.562825	4.49456	2.89348	0.00431498	0.0173566	-2.71015	Up	KDM6B
KDSR	0.546059	5.49393	2.59938	0.0101697	0.035091	-3.47711	Up	KDSR
KHDC4	0.637753	10.2191	7.05467	4.30942e-11	2.23105e-09	14.8363	Up	KHDC4
KHDRBS2	0.576316	6.9721	3.36756	0.000940095	0.00482775	-1.3193	Up	KHDRBS2
KIAA1755	0.881679	6.30491	3.55009	0.000499573	0.00283155	-0.734704	Up	KIAA1755
KIAA1958	0.630811	7.97197	4.69923	5.40757e-06	5.72192e-05	3.52627	Up	KIAA1958
KIAA2026	0.636696	9.17141	6.18243	4.62628e-09	1.2676e-07	10.3078	Up	KIAA2026
KICS2	0.760105	7.90734	4.92929	1.96576e-06	2.38271e-05	4.49088	Up	KICS2
KIF13A	0.901256	7.1015	4.87854	2.46437e-06	2.90369e-05	4.27512	Up	KIF13A
KIF13B	0.651947	7.73142	5.0286	1.25726e-06	1.62919e-05	4.91787	Up	KIF13B
KIF18B	0.648769	5.48517	3.52202	0.000551473	0.0030854	-0.826334	Up	KIF18B
KIF1C	1.21597	5.93724	5.56261	1.02857e-07	1.85606e-06	7.31822	Up	KIF1C
KIF5A	0.518978	8.05658	3.76436	0.00023048	0.00146954	-0.0148149	Up	KIF5A
KIF5B	1.47507	11.1214	10.6394	1.54344e-20	2.16035e-17	36.0278	Up	KIF5B
KIFC3	0.642833	4.96855	3.25001	0.00139394	0.00674115	-1.68154	Up	KIFC3
KLC2	0.643848	8.61225	5.42298	2.0108e-07	3.34715e-06	6.67414	Up	KLC2
KLF11	0.657579	4.98049	3.37098	0.000929236	0.00478142	-1.30859	Up	KLF11
KLF12	0.507826	6.23296	2.77587	0.00612962	0.0232869	-3.02585	Up	KLF12
KLF2	1.40057	7.60564	7.36096	7.73678e-12	4.89698e-10	16.5039	Up	KLF2
KLF5	0.51089	6.77471	3.37389	0.000920111	0.00474267	-1.29949	Up	KLF5
KLF6	0.876938	9.05884	6.62655	4.46126e-10	1.6739e-08	12.5703	Up	KLF6
KLHL2	0.798234	11.5726	5.38869	2.36671e-07	3.85336e-06	6.51769	Up	KLHL2
KLHL21	0.885847	9.31722	10.2483	1.87858e-19	1.70085e-16	33.5892	Up	KLHL21
KLHL24	1.18501	9.36047	7.81123	5.82338e-13	5.09521e-11	19.0187	Up	KLHL24
KLHL25	0.545667	6.69468	3.43001	0.000759367	0.00402675	-1.1223	Up	KLHL25
KLK13	0.627259	4.92035	3.06268	0.00255512	0.0112197	-2.23529	Up	KLK13
KLK4	0.682602	5.65735	3.55391	0.000492876	0.00279816	-0.722186	Up	KLK4
KLKB1	0.660662	7.30731	3.87181	0.000154419	0.00103965	0.359582	Up	KLKB1
KMT2E	1.49286	9.11841	9.37732	4.53777e-17	1.57491e-14	28.2359	Up	KMT2E
KNOP1	1.14523	8.16197	9.09787	2.56385e-16	7.11862e-14	26.5471	Up	KNOP1
KRBOX5	0.629545	8.61351	4.92605	1.99441e-06	2.41043e-05	4.47706	Up	KRBOX5
KRR1	0.863254	9.51971	6.81995	1.56705e-10	6.85123e-09	13.5841	Up	KRR1
KRTAP1-5	0.58177	4.76958	2.85766	0.00480731	0.0190062	-2.80754	Up	KRTAP1-5
KRTAP10-11	1.00118	5.22975	4.77528	3.88431e-06	4.30938e-05	3.84131	Up	KRTAP10-11
KRTAP8-1	0.570152	5.86777	2.99726	0.00313724	0.0132946	-2.42177	Up	KRTAP8-1
L1CAM	0.590221	10.4923	3.62789	0.00037871	0.0022366	-0.477483	Up	L1CAM
LACC1	0.734113	4.95944	3.67766	0.000316467	0.00192356	-0.310414	Up	LACC1
LALBA	0.544628	3.87936	2.76641	0.00630222	0.0237878	-3.05073	Up	LALBA
LAMA5	0.92418	7.86335	5.81573	2.96925e-08	6.38756e-07	8.51406	Up	LAMA5
LAMB2	1.12938	7.23738	6.61318	4.7931e-10	1.77285e-08	12.5008	Up	LAMB2
LAMB4	0.737585	3.6122	3.17059	0.00180822	0.00838626	-1.91988	Up	LAMB4
LAMC3	0.817715	5.56064	4.34314	2.42163e-05	0.000212507	2.10361	Up	LAMC3
LAMP2	1.37631	9.65467	9.47527	2.46404e-17	9.50207e-15	28.8315	Up	LAMP2
LAPTM4A	0.648179	10.5437	4.64281	6.89519e-06	7.04887e-05	3.29509	Up	LAPTM4A
LARP1B	0.648072	5.62724	3.1317	0.00205027	0.00930436	-2.03466	Up	LARP1B
LASP1	0.554101	10.073	4.82961	3.0599e-06	3.51458e-05	4.06868	Up	LASP1
LAYN	0.695032	4.60808	3.20403	0.00162151	0.0076585	-1.82015	Up	LAYN
LBR	0.56816	8.64282	3.50036	0.000594943	0.00329454	-0.896616	Up	LBR
LCAT	0.71904	3.99206	3.17792	0.00176563	0.00821436	-1.89808	Up	LCAT
LCE3D	0.578425	5.42856	3.40871	0.000816984	0.00428968	-1.18984	Up	LCE3D
LCN12	0.551188	6.04509	3.09267	0.00232311	0.010379	-2.14861	Up	LCN12
LCNL1	0.659502	5.44227	3.2246	0.00151577	0.0072296	-1.75837	Up	LCNL1
LCP1	0.752922	5.89846	3.92492	0.000126306	0.000874111	0.547843	Up	LCP1
LDB1	0.552289	6.67789	3.15828	0.00188182	0.00867543	-1.95635	Up	LDB1
LDB3	1.0012	8.51239	5.31549	3.34378e-07	5.23541e-06	6.1861	Up	LDB3
LDLRAD3	0.831725	8.17415	6.22544	3.70354e-09	1.04079e-07	10.5227	Up	LDLRAD3
LDLRAP1	0.68784	5.50583	3.28546	0.0012392	0.00610481	-1.5735	Up	LDLRAP1
LEAP2	1.15663	6.40879	5.85261	2.47056e-08	5.43407e-07	8.69124	Up	LEAP2
LEF1	1.22887	3.7672	5.55853	1.04908e-07	1.8898e-06	7.29924	Up	LEF1
LEF1-AS1	0.625728	3.70179	2.78027	0.00605077	0.0230392	-3.01424	Up	LEF1-AS1
LELP1	0.623956	4.91688	3.41667	0.000795007	0.00419003	-1.16466	Up	LELP1
LENG8	1.00107	7.15559	5.53384	1.18196e-07	2.09386e-06	7.1846	Up	LENG8
LGALS9	0.524535	5.71051	2.53873	0.0120333	0.0402154	-3.62589	Up	LGALS9
LGI4	0.504063	7.54225	2.75929	0.00643496	0.0242055	-3.0694	Up	LGI4
LGR4	0.582632	7.60564	3.98148	0.000101741	0.000723585	0.750726	Up	LGR4
LHFPL6	0.537363	8.81426	4.18902	4.51378e-05	0.000363023	1.51545	Up	LHFPL6
LHX2	0.888938	11.5298	6.67564	3.42611e-10	1.34108e-08	12.8261	Up	LHX2
LHX3	0.556467	5.41439	2.70169	0.0076059	0.0277091	-3.21881	Up	LHX3
LIF	0.579668	4.91252	2.59656	0.0102501	0.0353274	-3.48409	Up	LIF
LIMK2	0.931188	7.65583	5.68725	5.60295e-08	1.10072e-06	7.90257	Up	LIMK2
LIMS1	0.873635	4.69706	4.29183	2.98484e-05	0.000254224	1.9059	Up	LIMS1
LIMS2	0.686395	7.02402	4.48079	1.36995e-05	0.000129319	2.64317	Up	LIMS2
LINC00260	0.678521	4.82425	3.23344	0.00147232	0.00705141	-1.73171	Up	LINC00260
LINC00308	0.510372	3.76447	2.63306	0.00925086	0.0324583	-3.3931	Up	LINC00308
LINC00312	0.522401	5.40452	2.52942	0.0123448	0.0410358	-3.64842	Up	LINC00312
LINC00324	0.701977	5.95959	4.00813	9.18119e-05	0.000662242	0.847152	Up	LINC00324
LINC00342	1.09404	7.99161	4.91437	2.10115e-06	2.53208e-05	4.42729	Up	LINC00342
LINC00463	0.960458	5.73597	5.68737	5.59952e-08	1.10072e-06	7.90316	Up	LINC00463
LINC00523	0.561947	6.10214	2.88079	0.0044839	0.0179317	-2.74479	Up	LINC00523
LINC00563	0.705137	5.1207	3.88934	0.000144541	0.000981707	0.421486	Up	LINC00563
LINC00605	0.560456	5.05489	2.55656	0.0114561	0.0386837	-3.58249	Up	LINC00605
LINC00663	0.772442	7.947	5.06646	1.05858e-06	1.40318e-05	5.08234	Up	LINC00663
LINC00691	0.554755	4.34055	2.66622	0.0084197	0.0300792	-3.3094	Up	LINC00691
LINC00844	0.968572	8.29293	4.79542	3.55637e-06	3.9988e-05	3.92536	Up	LINC00844
LINC00896	0.556111	5.00742	2.85704	0.00481628	0.019024	-2.80922	Up	LINC00896
LINC00926	1.35049	6.36324	6.90289	9.9563e-11	4.69072e-09	14.0239	Up	LINC00926
LINC00930	0.609378	6.50008	4.2724	3.22925e-05	0.00027214	1.83154	Up	LINC00930
LINC00937	1.16323	5.09581	5.24743	4.59818e-07	6.89363e-06	5.88069	Up	LINC00937
LINC01004	0.576744	8.11679	4.1786	4.70511e-05	0.000375349	1.4763	Up	LINC01004
LINC01089	0.6186	7.79072	3.51348	0.000568246	0.00316564	-0.854095	Up	LINC01089
LINC01094	0.633656	5.78257	3.15707	0.0018892	0.00869983	-1.95993	Up	LINC01094
LINC01111	0.696278	5.02881	3.14952	0.00193582	0.00887664	-1.98221	Up	LINC01111
LINC01139	0.598133	3.55135	2.46909	0.014545	0.0468821	-3.79269	Up	LINC01139
LINC01159	0.68581	4.83471	3.39021	0.00087034	0.00452533	-1.24821	Up	LINC01159
LINC01210	0.871384	6.97607	4.56926	9.4369e-06	9.36227e-05	2.99689	Up	LINC01210
LINC01354	0.804185	5.49177	3.77849	0.000218762	0.00140386	0.0339018	Up	LINC01354
LINC01550	0.918869	5.27823	4.63305	7.18994e-06	7.31428e-05	3.2553	Up	LINC01550
LINC01561	0.89364	7.15027	5.82328	2.85983e-08	6.17771e-07	8.55024	Up	LINC01561
LINC01676	0.598173	6.11584	2.94158	0.00372625	0.0154173	-2.57763	Up	LINC01676
LINC01700	0.63996	6.61311	3.9785	0.000102912	0.000730169	0.739982	Up	LINC01700
LINC01720	0.664602	3.81621	3.33428	0.00105213	0.00531142	-1.42301	Up	LINC01720
LINC01723	0.591973	5.62811	3.07832	0.00243155	0.0107664	-2.19017	Up	LINC01723
LINC01831	0.564301	4.36969	2.94029	0.00374098	0.0154644	-2.5812	Up	LINC01831
LINC01896	0.780492	7.67411	4.24177	3.65404e-05	0.000302793	1.71483	Up	LINC01896
LINC01905	0.649374	4.87236	3.01694	0.00295038	0.0126469	-2.36604	Up	LINC01905
LINC01949	0.536175	4.9204	2.65794	0.00862065	0.0306499	-3.33039	Up	LINC01949
LINC02076	1.12965	5.69476	5.43841	1.86825e-07	3.15271e-06	6.74475	Up	LINC02076
LINC02091	0.839249	5.14953	4.18694	4.55137e-05	0.000365092	1.50763	Up	LINC02091
LINC02150	0.897731	4.47752	4.14192	5.44237e-05	0.000424464	1.33911	Up	LINC02150
LINC02172	0.691286	5.39462	3.77857	0.000218692	0.00140383	0.0342039	Up	LINC02172
LINC02175	0.56541	6.42969	3.61156	0.000401526	0.00235002	-0.531862	Up	LINC02175
LINC02179	0.63042	3.72617	3.68003	0.000313759	0.00191044	-0.302413	Up	LINC02179
LINC02226	0.545015	5.61463	3.5402	0.000517311	0.00291937	-0.76706	Up	LINC02226
LINC02249	0.656022	3.83943	2.96006	0.00352036	0.0146557	-2.52619	Up	LINC02249
LINC02256	0.641114	6.83696	4.18934	4.50805e-05	0.000362735	1.51665	Up	LINC02256
LINC02314	0.549656	5.07195	3.05953	0.00258065	0.0113112	-2.24434	Up	LINC02314
LINC02339	0.763463	3.82785	3.73838	0.000253594	0.00158757	-0.103994	Up	LINC02339
LINC02381	0.865464	5.43459	3.71984	0.000271419	0.00168215	-0.167341	Up	LINC02381
LINC02431	0.76914	4.19137	4.03159	8.38437e-05	0.000613048	0.932453	Up	LINC02431
LINC02481	0.948278	6.93876	4.83675	2.9651e-06	3.41889e-05	4.09869	Up	LINC02481
LINC02656	0.695806	4.10631	3.38241	0.000893802	0.00462538	-1.27275	Up	LINC02656
LINC02754	0.618472	8.47521	4.0778	7.00335e-05	0.000525352	1.10169	Up	LINC02754
LINC02762	0.724287	6.08577	3.76596	0.000229122	0.00146267	-0.00929932	Up	LINC02762
LINC02802	0.939857	8.98507	5.61188	8.09833e-08	1.50841e-06	7.54814	Up	LINC02802
LINC02918	0.948872	7.31865	6.44281	1.18717e-09	3.84474e-08	11.6229	Up	LINC02918
LINC02941	1.09478	5.38008	4.09535	6.53822e-05	0.000496007	1.16636	Up	LINC02941
LINC03006	0.960967	4.03875	4.74317	4.46876e-06	4.87978e-05	3.7078	Up	LINC03006
LINC03068	0.718221	6.42651	4.02817	8.49647e-05	0.000619939	0.919971	Up	LINC03068
LIPE	0.512329	6.71296	2.70922	0.00744257	0.0272459	-3.19944	Up	LIPE
LMF2	0.66461	5.72733	3.53759	0.000522098	0.0029424	-0.775599	Up	LMF2
LMO4	1.10071	9.46891	6.19555	4.32328e-09	1.19409e-07	10.3732	Up	LMO4
LOC100128079	0.664167	5.36102	2.89704	0.00426863	0.0172167	-2.70041	Up	LOC100128079
LOC100132356	0.531643	5.51853	2.54175	0.0119337	0.0399592	-3.61855	Up	LOC100132356
LOC100288123	0.667318	3.84852	3.00839	0.00303026	0.012944	-2.39029	Up	LOC100288123
LOC100288656	0.826288	7.14349	4.0252	8.59453e-05	0.000626435	0.909188	Up	LOC100288656
LOC100289333	1.16505	10.221	8.08608	1.1617e-13	1.32193e-11	20.5875	Up	LOC100289333
LOC100310756	0.538035	6.09705	3.52077	0.000553899	0.00309731	-0.830402	Up	LOC100310756
LOC100505715	0.727139	8.68515	5.45915	1.69203e-07	2.88102e-06	6.83989	Up	LOC100505715
LOC100505728	0.601866	7.21083	3.3684	0.000937417	0.00481757	-1.31667	Up	LOC100505728
LOC100505851	0.683505	4.29197	3.09036	0.00234023	0.010442	-2.1553	Up	LOC100505851
LOC100507006	0.70439	5.14743	3.23335	0.00147275	0.00705186	-1.73198	Up	LOC100507006
LOC100507395	0.599925	7.05013	3.92854	0.000124578	0.000863583	0.560761	Up	LOC100507395
LOC100652768	0.803284	4.62551	3.95636	0.000112028	0.000785475	0.660343	Up	LOC100652768
LOC101060553	0.565376	4.17495	2.75559	0.00650495	0.0244159	-3.07908	Up	LOC101060553
LOC101926907	0.595144	3.76217	2.97821	0.00332836	0.0139709	-2.47539	Up	LOC101926907
LOC101927069	0.808877	3.78832	3.55992	0.000482505	0.00274752	-0.702455	Up	LOC101927069
LOC101927166	1.60261	9.49498	7.76905	7.44168e-13	6.29942e-11	18.7802	Up	LOC101927166
LOC101927342	0.573398	3.79852	2.73793	0.00684854	0.0254913	-3.12513	Up	LOC101927342
LOC101927770	0.702282	5.46497	3.83226	0.000179122	0.00118244	0.220729	Up	LOC101927770
LOC101928462	0.759275	3.32674	3.5772	0.000453845	0.00261579	-0.645626	Up	LOC101928462
LOC101928551	0.587305	5.34933	2.98859	0.00322287	0.0136021	-2.44619	Up	LOC101928551
LOC101928708	0.532978	5.39355	2.98064	0.0033034	0.0138932	-2.46857	Up	LOC101928708
LOC101928850	0.653012	4.26681	3.08727	0.00236335	0.0105204	-2.16426	Up	LOC101928850
LOC101928985	0.807932	4.90201	4.21442	4.07814e-05	0.000332511	1.61119	Up	LOC101928985
LOC102723904	0.656844	6.67201	3.58936	0.000434625	0.00251756	-0.605449	Up	LOC102723904
LOC102724434	0.699754	6.60259	4.14522	5.37162e-05	0.000420363	1.35144	Up	LOC102724434
LOC105369228	1.13878	9.34066	6.78255	1.92086e-10	8.08082e-09	13.3868	Up	LOC105369228
LOC105369595	0.522618	5.40026	3.01699	0.00294989	0.0126469	-2.36589	Up	LOC105369595
LOC105369705	0.644486	5.33408	3.56156	0.000479711	0.00273236	-0.697067	Up	LOC105369705
LOC105369816	0.593592	3.41687	2.63871	0.00910416	0.0320353	-3.3789	Up	LOC105369816
LOC105370178	0.537993	6.17012	3.41977	0.000786574	0.00414989	-1.15482	Up	LOC105370178
LOC105370461	0.564932	4.80965	2.78718	0.00592884	0.0226453	-2.99599	Up	LOC105370461
LOC105370569	1.02322	7.09784	6.36088	1.8276e-09	5.65496e-08	11.2055	Up	LOC105370569
LOC105372394	0.58187	4.48842	2.82389	0.00531813	0.0206806	-2.89839	Up	LOC105372394
LOC105372404	0.683432	4.46514	3.35907	0.000967579	0.00494815	-1.34585	Up	LOC105372404
LOC105373942	0.579882	4.87469	2.76485	0.00633094	0.0238789	-3.0548	Up	LOC105373942
LOC105374584	1.68281	7.01191	7.38479	6.75912e-12	4.37118e-10	16.6351	Up	LOC105374584
LOC105374629	0.519279	3.88171	2.63375	0.0092328	0.0324058	-3.39137	Up	LOC105374629
LOC105376023	0.723212	4.57821	3.55636	0.000488635	0.00277711	-0.714168	Up	LOC105376023
LOC105376204	0.59986	5.83707	3.25794	0.00135785	0.0066019	-1.65747	Up	LOC105376204
LOC105376301	0.918914	5.73917	5.04032	1.19217e-06	1.55801e-05	4.96869	Up	LOC105376301
LOC105376689	0.551134	4.97553	2.92766	0.00388855	0.0159651	-2.61618	Up	LOC105376689
LOC105377320	1.3086	7.2052	7.29885	1.09916e-11	6.7519e-10	16.1628	Up	LOC105377320
LOC105377782	0.576856	3.87991	2.53971	0.0120009	0.0401197	-3.6235	Up	LOC105377782
LOC105377844	0.550905	4.07663	2.66992	0.00833121	0.0298286	-3.29999	Up	LOC105377844
LOC105378044	0.61924	5.07965	3.14119	0.00198857	0.00906919	-2.00676	Up	LOC105378044
LOC105378367	1.24644	5.66933	6.64374	4.06787e-10	1.55046e-08	12.6597	Up	LOC105378367
LOC114224	1.17858	6.64538	6.6458	4.02291e-10	1.53995e-08	12.6705	Up	LOC114224
LOC158434	1.06908	4.96134	4.81695	3.23544e-06	3.68571e-05	4.0155	Up	LOC158434
LOC202181	2.54706	9.09256	9.86483	2.13564e-18	1.23535e-15	31.2173	Up	LOC202181
LOC283683	0.763154	8.35017	6.05684	8.81195e-09	2.21351e-07	9.68558	Up	LOC283683
LOC286437	1.43049	8.60856	8.12639	9.15291e-14	1.06481e-11	20.8196	Up	LOC286437
LOC389765	0.763139	8.36649	4.93857	1.88578e-06	2.29243e-05	4.53054	Up	LOC389765
LOC401261	0.59012	4.36902	2.77206	0.00619853	0.0234816	-3.03587	Up	LOC401261
LOC642361	0.739272	8.8662	5.42217	2.01855e-07	3.35738e-06	6.67044	Up	LOC642361
LOC646214	1.15364	7.81994	7.02908	4.96632e-11	2.5224e-09	14.6986	Up	LOC646214
LOC654780	0.559692	5.99661	2.83033	0.00521701	0.0203558	-2.88113	Up	LOC654780
LOC93463	0.802862	4.0253	3.6889	0.00030382	0.00185862	-0.272434	Up	LOC93463
LONRF1	0.560083	7.40489	3.5929	0.000429182	0.00249019	-0.593745	Up	LONRF1
LPA	0.589877	4.26783	2.5449	0.0118305	0.039693	-3.61088	Up	LPA
LPAR1	0.672719	8.25523	3.44337	0.000725195	0.00387416	-1.07976	Up	LPAR1
LPAR4	0.902629	5.46104	4.28668	3.04783e-05	0.000258526	1.88616	Up	LPAR4
LPGAT1	0.715377	8.02409	4.27202	3.23424e-05	0.000272299	1.83008	Up	LPGAT1
LPIN2	0.907277	7.45327	6.58934	5.4459e-10	1.96543e-08	12.3772	Up	LPIN2
LRATD2	1.03723	7.14669	6.37307	1.71437e-09	5.32836e-08	11.2674	Up	LRATD2
LRIG1	0.939756	9.37461	5.44539	1.80708e-07	3.05963e-06	6.77671	Up	LRIG1
LRP10	0.591056	7.62106	3.5284	0.00053926	0.0030252	-0.805581	Up	LRP10
LRP1B	0.649803	9.05222	4.85656	2.7165e-06	3.17088e-05	4.1822	Up	LRP1B
LRP3	0.59833	7.95758	4.14665	5.34139e-05	0.000418627	1.35675	Up	LRP3
LRP4	1.75098	9.6998	9.74266	4.61141e-18	2.34215e-15	30.4663	Up	LRP4
LRRC32	1.34087	5.80919	6.23072	3.60358e-09	1.0182e-07	10.5492	Up	LRRC32
LRRC37A7P	0.502996	4.82939	2.49708	0.0134842	0.0440809	-3.72616	Up	LRRC37A7P
LRRC37A8P	0.551528	4.62633	2.69681	0.00771359	0.0280279	-3.23136	Up	LRRC37A8P
LRRC40	0.613534	7.8847	3.54519	0.000508294	0.00287472	-0.750754	Up	LRRC40
LRRC52	0.653335	6.13222	3.90631	0.000135549	0.000928819	0.481651	Up	LRRC52
LRRC56	0.567855	6.78682	3.72953	0.000261965	0.00162938	-0.134285	Up	LRRC56
LRRC69	1.01675	5.58516	4.44645	1.58104e-05	0.000146652	2.50731	Up	LRRC69
LRRC72	0.501345	4.15548	2.52305	0.0125623	0.0416158	-3.66382	Up	LRRC72
LRRC8A	0.717881	11.0043	6.12393	6.25188e-09	1.66058e-07	10.0169	Up	LRRC8A
LRRFIP1	0.719266	9.16863	4.47211	1.42058e-05	0.000133554	2.60875	Up	LRRFIP1
LSAMP	0.651445	3.96388	3.10657	0.00222228	0.00997988	-2.10816	Up	LSAMP
LSM14B	0.68399	6.15596	4.04958	7.81843e-05	0.000577549	0.998146	Up	LSM14B
LSR	1.04274	4.36882	4.94041	1.8703e-06	2.27761e-05	4.53841	Up	LSR
LSS	0.687822	9.47736	5.16835	6.63548e-07	9.45124e-06	5.52933	Up	LSS
LTBP1	0.723731	5.40329	3.57116	0.000463681	0.00266312	-0.665528	Up	LTBP1
LUARIS	0.567904	5.11946	3.15752	0.00188644	0.00868904	-1.95859	Up	LUARIS
LUC7L3	0.834659	12.2711	8.33426	2.65721e-14	3.61659e-12	22.024	Up	LUC7L3
LUM	1.0509	4.11562	4.20749	4.19283e-05	0.000341061	1.58502	Up	LUM
LUZP1	0.696477	3.88141	3.14866	0.00194121	0.00889607	-1.98474	Up	LUZP1
LY6E-DT	0.979055	5.77734	4.89927	2.24745e-06	2.68353e-05	4.36305	Up	LY6E-DT
LY6G5C	0.636478	5.79537	3.48132	0.000635794	0.0034741	-0.958091	Up	LY6G5C
LYG1	0.51953	5.69721	2.53757	0.0120717	0.0403113	-3.62869	Up	LYG1
LYG2	0.776043	4.04516	3.65228	0.000346886	0.00207573	-0.395843	Up	LYG2
LYL1	0.68504	5.21543	3.08949	0.00234671	0.0104664	-2.15782	Up	LYL1
LYN	0.681405	6.1484	3.30336	0.00116725	0.00579701	-1.51853	Up	LYN
LYPLA1	0.885465	7.6822	5.90544	1.89619e-08	4.3249e-07	8.9463	Up	LYPLA1
LYSMD3	0.894448	8.21737	5.2076	5.53365e-07	8.09788e-06	5.70324	Up	LYSMD3
LZTS2	1.29261	8.14116	9.32742	6.18929e-17	2.01384e-14	27.9332	Up	LZTS2
LZTS3	0.656249	11.4678	4.37375	2.13584e-05	0.000190397	2.22243	Up	LZTS3
MACF1	0.858167	7.59503	6.56212	6.29891e-10	2.19713e-08	12.2363	Up	MACF1
MACROD1	0.662135	4.67585	2.79191	0.00584673	0.0223892	-2.98348	Up	MACROD1
MAFF	0.905416	6.67477	5.0224	1.29301e-06	1.66929e-05	4.89107	Up	MAFF
MAFG	0.642701	9.20721	6.43227	1.25511e-09	4.02719e-08	11.569	Up	MAFG
MAGI2	1.01094	8.24617	4.54497	1.04589e-05	0.000102637	2.89926	Up	MAGI2
MAGI2-AS2	0.844859	3.82987	4.12729	5.766e-05	0.000444708	1.28469	Up	MAGI2-AS2
MAGOH2P	0.681831	4.47343	3.53856	0.000520316	0.00293474	-0.772429	Up	MAGOH2P
MAGT1	0.766131	6.10799	4.08802	6.72863e-05	0.000508407	1.13934	Up	MAGT1
MAL	0.522359	9.86037	3.36756	0.000940094	0.00482775	-1.3193	Up	MAL
MALAT1	1.14456	14.7377	7.4845	3.83191e-12	2.67771e-10	17.1866	Up	MALAT1
MAML1	0.819626	9.12073	8.62331	4.66555e-15	8.43549e-13	23.7189	Up	MAML1
MAN1C1	0.569386	9.14558	5.17864	6.32757e-07	9.05604e-06	5.57483	Up	MAN1C1
MANSC1	0.540372	8.81362	4.29841	2.90612e-05	0.00024853	1.93116	Up	MANSC1
MAP3K13	0.624585	5.36899	2.88012	0.00449291	0.0179441	-2.7466	Up	MAP3K13
MAP3K3	0.566889	7.35974	3.59656	0.000423627	0.00246139	-0.581645	Up	MAP3K3
MAP3K5	0.837815	8.17189	6.3961	1.51882e-09	4.79937e-08	11.3845	Up	MAP3K5
MAP4	1.05526	5.17862	4.04494	7.96082e-05	0.000587234	0.981178	Up	MAP4
MAP4K4	2.00587	9.63671	10.1476	3.5635e-19	2.85409e-16	32.9645	Up	MAP4K4
MAP4K5	0.979889	8.90685	7.13686	2.72785e-11	1.48704e-09	15.2801	Up	MAP4K5
MAPK10-AS1	0.871183	4.97682	4.56768	9.50005e-06	9.41594e-05	2.99056	Up	MAPK10-AS1
MAPKAPK2	0.775935	7.10654	5.49615	1.4171e-07	2.45804e-06	7.01024	Up	MAPKAPK2
MAPT	0.530591	9.79606	3.73825	0.000253718	0.00158757	-0.104451	Up	MAPT
MARCHF1	0.938077	4.14643	4.66351	6.30864e-06	6.52938e-05	3.37964	Up	MARCHF1
MARCHF3	0.937443	6.29689	4.70268	5.32748e-06	5.65152e-05	3.54047	Up	MARCHF3
MARCHF8	0.758252	8.35562	6.68146	3.32026e-10	1.30209e-08	12.8565	Up	MARCHF8
MARVELD1	0.803991	6.56524	5.09588	9.2562e-07	1.26146e-05	5.21073	Up	MARVELD1
MARVELD2	0.872867	6.6565	6.13349	5.9523e-09	1.5932e-07	10.0644	Up	MARVELD2
MAS1	0.541548	4.33409	2.51187	0.0129519	0.0427029	-3.69072	Up	MAS1
MAU2	0.549287	7.80012	4.33223	2.53208e-05	0.000220804	2.06142	Up	MAU2
MAVS	0.610988	6.46818	3.80353	0.000199367	0.00129698	0.120628	Up	MAVS
MBTPS2	0.528046	4.82215	2.57245	0.0109627	0.0373383	-3.54357	Up	MBTPS2
MCHR1	0.60336	4.08832	3.14641	0.00195534	0.00894706	-1.99137	Up	MCHR1
MCM7	0.80015	7.65912	5.43168	1.92918e-07	3.2424e-06	6.71393	Up	MCM7
MCMBP	0.505333	7.3936	4.46559	1.45981e-05	0.000136745	2.58292	Up	MCMBP
MDM1	0.545939	7.94789	3.56298	0.000477316	0.00272318	-0.692423	Up	MDM1
MDN1	0.639877	6.47984	3.20008	0.00164258	0.00774221	-1.83197	Up	MDN1
MED1	0.777067	7.06755	3.57278	0.000461015	0.00264979	-0.660177	Up	MED1
MED13L	1.56445	8.11798	9.67683	6.97453e-18	3.02578e-15	30.0627	Up	MED13L
MED23	0.623232	8.58736	5.01028	1.36593e-06	1.7429e-05	4.83863	Up	MED23
MED26	1.20795	5.53665	4.922	2.0308e-06	2.45014e-05	4.4598	Up	MED26
MEF2A	0.834452	7.56098	5.19604	5.83816e-07	8.46592e-06	5.65193	Up	MEF2A
MEGF6	0.704566	4.22077	3.25652	0.00136423	0.00662673	-1.66177	Up	MEGF6
MEIS2	0.915479	10.3912	5.72437	4.66805e-08	9.40111e-07	8.0783	Up	MEIS2
MEIS3	0.520636	5.13108	2.58331	0.0106364	0.0363924	-3.51684	Up	MEIS3
MEIS3P1	0.870993	7.9226	6.54691	6.83127e-10	2.35911e-08	12.1577	Up	MEIS3P1
MERTK	0.622209	7.36822	3.24385	0.0014226	0.00685423	-1.70021	Up	MERTK
METAP2	0.727118	5.32577	3.71954	0.000271715	0.00168298	-0.168358	Up	METAP2
METTL17	0.663937	5.25977	3.89249	0.000142833	0.000972331	0.432616	Up	METTL17
MFAP3L	0.507219	5.2221	2.71042	0.0074169	0.0271679	-3.19636	Up	MFAP3L
MFHAS1	1.43734	8.6452	9.31784	6.56862e-17	2.10439e-14	27.8751	Up	MFHAS1
MFSD2A	0.526566	4.58045	2.54364	0.0118718	0.0397828	-3.61396	Up	MFSD2A
MGC15885	0.559602	4.96672	2.83735	0.00510883	0.0199861	-2.86229	Up	MGC15885
MGME1	0.934103	6.68649	4.85099	2.7843e-06	3.23913e-05	4.15869	Up	MGME1
MIAT	0.677279	11.6775	4.12945	5.71712e-05	0.00044192	1.29271	Up	MIAT
MICAL1	0.514769	8.38376	3.3855	0.000884451	0.00458318	-1.26305	Up	MICAL1
MICALL2	1.67068	5.96286	7.54439	2.72039e-12	1.9877e-10	17.5196	Up	MICALL2
MICB	0.840138	6.25715	4.11747	5.99374e-05	0.000460058	1.24821	Up	MICB
MID1IP1	0.887883	7.40459	6.11319	6.60596e-09	1.73252e-07	9.96375	Up	MID1IP1
MIDN	1.10759	6.49658	5.13521	7.72933e-07	1.08024e-05	5.38324	Up	MIDN
MINDY1	0.941139	6.45982	4.79504	3.56225e-06	4.00119e-05	3.92378	Up	MINDY1
MIR23AHG	0.967461	7.16923	7.03566	4.78835e-11	2.43796e-09	14.734	Up	MIR23AHG
MIR30DHG	0.531947	5.54982	2.56833	0.0110885	0.0377054	-3.55367	Up	MIR30DHG
MIR34AHG	1.11378	7.15536	5.47496	1.5687e-07	2.69304e-06	6.91259	Up	MIR34AHG
MIR3682	0.704071	9.31407	6.11221	6.63917e-09	1.73905e-07	9.95891	Up	MIR3682
MIR570HG	1.12869	6.08372	5.71421	4.90746e-08	9.82624e-07	8.03015	Up	MIR570HG
MIR9-1HG	2.50274	7.55684	10.6381	1.55615e-20	2.16035e-17	36.0198	Up	MIR9-1HG
MIS18BP1	0.872184	4.88204	4.01267	9.02162e-05	0.000652766	0.863623	Up	MIS18BP1
MKLN1	1.27375	6.32704	6.93099	8.53226e-11	4.10337e-09	14.1736	Up	MKLN1
MKNK2	1.70243	11.1202	11.0822	8.92878e-22	2.32416e-18	38.8086	Up	MKNK2
MKRN3	0.866247	5.1682	5.20422	5.62105e-07	8.20271e-06	5.68823	Up	MKRN3
MLC1	0.825349	7.61809	4.77014	3.97259e-06	4.39794e-05	3.8199	Up	MLC1
MLEC	1.00186	9.17336	7.21132	1.79852e-11	1.03175e-09	15.6845	Up	MLEC
MLKL	0.556377	6.32408	3.58397	0.000443056	0.00256141	-0.623289	Up	MLKL
MLLT3	0.525564	8.39	2.80195	0.00567583	0.0218674	-2.95686	Up	MLLT3
MMP14	0.51456	7.27168	4.01192	9.04782e-05	0.00065398	0.860898	Up	MMP14
MMP16	0.997539	8.56884	6.58896	5.45703e-10	1.96604e-08	12.3752	Up	MMP16
MN1	0.723905	6.5628	4.22565	3.89847e-05	0.000319739	1.65371	Up	MN1
MNT	1.31063	10.9258	9.14682	1.89526e-16	5.44597e-14	26.8417	Up	MNT
MOB3B	0.554126	7.072	4.13049	5.6938e-05	0.000440609	1.29656	Up	MOB3B
MOB3C	0.925155	6.4344	5.44537	1.80721e-07	3.05963e-06	6.77664	Up	MOB3C
MOBP	1.18721	8.99958	6.19553	4.32358e-09	1.19409e-07	10.3732	Up	MOBP
MOCOS	0.528352	5.11028	2.93859	0.00376056	0.0155315	-2.58592	Up	MOCOS
MON2	0.665332	8.70945	5.85256	2.47122e-08	5.43407e-07	8.69098	Up	MON2
MORC2	0.954321	9.89904	9.72488	5.15673e-18	2.51693e-15	30.3573	Up	MORC2
MORN3	1.28914	9.5223	8.86117	1.09705e-15	2.43031e-13	25.1298	Up	MORN3
MOSPD2	0.537908	7.73264	3.1849	0.00172598	0.00806051	-1.8773	Up	MOSPD2
MOV10	0.611395	4.49747	2.92599	0.00390843	0.0160373	-2.62079	Up	MOV10
MPHOSPH9	0.770245	7.69046	5.2443	4.66591e-07	6.98511e-06	5.86667	Up	MPHOSPH9
MPZ	0.514404	5.88575	2.75936	0.00643351	0.0242044	-3.06919	Up	MPZ
MRGPRF	1.15566	5.8057	5.50762	1.34111e-07	2.34682e-06	7.0632	Up	MRGPRF
MROH6	1.25289	7.04845	6.62254	4.55832e-10	1.69504e-08	12.5495	Up	MROH6
MRPL33	0.529744	9.37664	4.20318	4.26568e-05	0.000345636	1.56877	Up	MRPL33
MRPL45P2	0.648549	3.62779	3.08425	0.00238619	0.0106039	-2.17302	Up	MRPL45P2
MRTFA	0.51578	5.14615	2.51485	0.0128471	0.0424175	-3.68356	Up	MRTFA
MRTFB	1.34575	6.34061	6.51069	8.28444e-10	2.787e-08	11.971	Up	MRTFB
MS4A14	0.656556	5.44437	3.06493	0.00253696	0.0111526	-2.2288	Up	MS4A14
MS4A6A	0.921861	6.06957	3.66266	0.00033413	0.00201271	-0.360977	Up	MS4A6A
MS4A7	0.675811	5.49175	2.8432	0.00502025	0.0197025	-2.84656	Up	MS4A7
MSN	0.994189	7.34542	6.16137	5.15712e-09	1.40015e-07	10.2029	Up	MSN
MST1	0.507829	6.33262	2.6905	0.00785461	0.028446	-3.24751	Up	MST1
MSX1	1.33579	7.87655	7.9269	2.96348e-13	2.9527e-11	19.676	Up	MSX1
MSX2	0.881577	3.9888	4.31494	2.71712e-05	0.000234388	1.99473	Up	MSX2
MT1E	1.10987	10.6007	7.61875	1.77473e-12	1.33902e-10	17.9349	Up	MT1E
MT1F	1.421	10.5999	8.62071	4.7395e-15	8.43549e-13	23.7035	Up	MT1F
MT1G	1.39992	9.80072	8.34805	2.44682e-14	3.37435e-12	22.1043	Up	MT1G
MT1H	1.34851	10.1723	7.37317	7.21961e-12	4.61169e-10	16.5711	Up	MT1H
MT1HL1	0.705115	10.3046	4.40353	1.88904e-05	0.000170661	2.33869	Up	MT1HL1
MT1M	1.61511	8.13463	9.71236	5.57901e-18	2.52559e-15	30.2805	Up	MT1M
MT1X	1.36205	9.93218	7.82786	5.28572e-13	4.72403e-11	19.113	Up	MT1X
MT2A	1.45355	11.5848	8.77039	1.90927e-15	3.86007e-13	24.5897	Up	MT2A
MTDH	0.513038	7.96283	4.13635	5.56337e-05	0.000432153	1.31839	Up	MTDH
MTG2	0.629132	4.29509	2.98442	0.00326492	0.0137545	-2.45795	Up	MTG2
MTMR9LP	1.05063	6.24246	5.45295	1.74295e-07	2.96286e-06	6.81142	Up	MTMR9LP
MTSS2	1.01161	6.41888	4.95209	1.77495e-06	2.17548e-05	4.58838	Up	MTSS2
MUC20	0.67117	4.91985	2.92196	0.00395681	0.0162007	-2.63191	Up	MUC20
MUC6	0.922424	3.86927	4.14439	5.38939e-05	0.000421595	1.34832	Up	MUC6
MX2	0.697469	5.94777	3.9287	0.000124503	0.000863351	0.561325	Up	MX2
MXD4	0.736867	8.29731	4.83046	3.04848e-06	3.50396e-05	4.07225	Up	MXD4
MXI1	1.23866	10.5867	9.29233	7.6967e-17	2.42843e-14	27.7206	Up	MXI1
MXRA8	0.91181	6.6395	5.36244	2.67993e-07	4.29456e-06	6.39841	Up	MXRA8
MYBL1	0.539421	6.56522	3.07839	0.00243098	0.0107662	-2.18996	Up	MYBL1
MYBPC1	1.07879	8.9302	6.64161	4.11455e-10	1.56353e-08	12.6487	Up	MYBPC1
MYD88	0.741017	7.28075	5.23816	4.80113e-07	7.17208e-06	5.83929	Up	MYD88
MYH14	0.539764	4.28104	2.63631	0.00916614	0.0322207	-3.38493	Up	MYH14
MYO1A	0.566647	5.48142	3.47183	0.000657136	0.0035729	-0.988638	Up	MYO1A
MYO1C	0.916917	7.93175	4.64442	6.84793e-06	7.00743e-05	3.30163	Up	MYO1C
MYO1F	0.921552	6.14067	5.09248	9.40122e-07	1.27621e-05	5.19586	Up	MYO1F
MYO6	0.67481	9.08283	3.85216	0.000166257	0.00110753	0.290451	Up	MYO6
MYOC	0.528595	4.97017	2.65268	0.00875048	0.0310267	-3.34368	Up	MYOC
MYOF	0.960203	6.54552	3.99934	9.49805e-05	0.000681734	0.815285	Up	MYOF
MYOM1	0.882069	6.3093	5.35244	2.80955e-07	4.4627e-06	6.35309	Up	MYOM1
MYOT	0.723966	5.90252	4.0697	7.22868e-05	0.000539727	1.0719	Up	MYOT
MYRF	0.91676	7.85542	4.97491	1.6021e-06	1.99058e-05	4.68624	Up	MYRF
MZF1	0.804785	6.98571	5.70455	5.14652e-08	1.02556e-06	7.98436	Up	MZF1
MZT2B	1.39831	9.23985	8.10206	1.05699e-13	1.21607e-11	20.6795	Up	MZT2B
NACA4P	0.673651	10.6975	5.86737	2.29483e-08	5.09463e-07	8.76235	Up	NACA4P
NACC1	0.570375	7.83814	4.10791	6.22331e-05	0.00047575	1.21283	Up	NACC1
NACC2	1.50184	10.3663	9.43755	3.11795e-17	1.13909e-14	28.6019	Up	NACC2
NAIP	0.723479	5.79984	3.02838	0.00284655	0.0123082	-2.3335	Up	NAIP
NALT1	0.585748	6.43035	3.77766	0.000219436	0.00140731	0.0310292	Up	NALT1
NANOG	0.937768	5.915	3.79364	0.000206821	0.00133919	0.0863308	Up	NANOG
NANOS1	0.912854	6.82061	4.74159	4.49953e-06	4.90824e-05	3.70127	Up	NANOS1
NAP1L4	1.00137	5.85559	5.1281	7.98596e-07	1.11014e-05	5.35198	Up	NAP1L4
NAPG	0.691218	6.73614	4.70758	5.21567e-06	5.55271e-05	3.56066	Up	NAPG
NAPSB	0.628281	4.73798	2.56243	0.0112713	0.0381481	-3.56812	Up	NAPSB
NAT16	0.721584	6.38619	3.7946	0.000206084	0.00133525	0.089665	Up	NAT16
NAV1	0.54413	7.289	3.74734	0.000245385	0.00154611	-0.0732969	Up	NAV1
NAV2	0.757637	7.40599	4.80675	3.38376e-06	3.8337e-05	3.97277	Up	NAV2
NBN	0.667051	8.85753	4.10678	6.25124e-05	0.000477709	1.20861	Up	NBN
NBPF1	0.694072	10.865	7.13358	2.77833e-11	1.5106e-09	15.2623	Up	NBPF1
NBPF5P	0.647128	5.25856	3.86964	0.000155686	0.00104716	0.351934	Up	NBPF5P
NBR2	0.853956	6.58743	4.43037	1.69027e-05	0.000155606	2.444	Up	NBR2
NCAN	0.585003	10.0118	4.18895	4.51513e-05	0.000363023	1.51517	Up	NCAN
NCAPD2	0.532919	5.79123	2.60508	0.0100085	0.0346452	-3.46295	Up	NCAPD2
NCKAP5	0.522337	5.47152	2.72359	0.00713972	0.0263566	-3.16235	Up	NCKAP5
NCKAP5L	0.622115	4.17275	2.98003	0.0033096	0.013909	-2.47027	Up	NCKAP5L
NCOR2	0.533673	10.9959	4.37419	2.13198e-05	0.000190134	2.22415	Up	NCOR2
NCS1	1.24137	8.06009	6.88471	1.09996e-10	5.05643e-09	13.9273	Up	NCS1
ND2	0.640025	15.0546	7.10983	3.17146e-11	1.70212e-09	15.1339	Up	ND2
ND6	1.37944	11.6121	7.13926	2.69161e-11	1.47113e-09	15.2931	Up	ND6
NDE1	1.17452	7.3095	6.57298	5.94371e-10	2.09783e-08	12.2925	Up	NDE1
NDRG1	0.877116	10.346	6.01954	1.06548e-08	2.61059e-07	9.50231	Up	NDRG1
NDRG2	1.17135	10.9029	5.62804	7.48518e-08	1.41188e-06	7.62388	Up	NDRG2
NDUFS4	0.519419	5.67102	2.62541	0.00945274	0.0330505	-3.41227	Up	NDUFS4
NEAT1	1.04317	5.53108	4.34643	2.38919e-05	0.000210104	2.11636	Up	NEAT1
NECAP2	0.561542	7.08683	3.61628	0.000394801	0.00231786	-0.516165	Up	NECAP2
NEK1	1.17195	6.84136	7.33513	8.955e-12	5.56654e-10	16.3618	Up	NEK1
NEK6	0.579021	7.51293	3.79258	0.000207637	0.00134406	0.0826546	Up	NEK6
NEK7	1.2874	8.8625	8.75234	2.13118e-15	4.22663e-13	24.4825	Up	NEK7
NEK8	0.867989	6.85912	5.42566	1.98536e-07	3.31009e-06	6.68637	Up	NEK8
NELFA	0.690867	7.87998	6.1731	4.85445e-09	1.32489e-07	10.2613	Up	NELFA
NES	0.90666	6.53227	4.53604	1.08609e-05	0.000106282	2.86346	Up	NES
NET1	0.706481	8.09546	4.81657	3.24074e-06	3.68974e-05	4.01394	Up	NET1
NEURL3	0.74593	5.93336	4.04479	7.96541e-05	0.000587355	0.980636	Up	NEURL3
NEXN	0.715081	6.19691	3.80783	0.000196203	0.00127839	0.135577	Up	NEXN
NFAT5	1.51142	8.90828	8.51565	8.94202e-15	1.41067e-12	23.085	Up	NFAT5
NFATC3	0.664882	6.04446	4.47047	1.43035e-05	0.000134351	2.60226	Up	NFATC3
NFIB	1.03189	10.8268	9.44175	3.03732e-17	1.13909e-14	28.6275	Up	NFIB
NFKBIA	1.42809	9.53995	10.9417	2.21033e-21	4.6028e-18	37.9242	Up	NFKBIA
NFKBIZ	0.853963	6.68523	5.07724	1.00783e-06	1.35051e-05	5.12933	Up	NFKBIZ
NFYC-AS1	0.722779	5.59857	3.73307	0.000258588	0.00161222	-0.122183	Up	NFYC-AS1
NGLY1	0.749217	5.65884	3.14233	0.00198129	0.00903997	-2.00341	Up	NGLY1
NHERF1	0.562264	7.50605	4.17141	4.84169e-05	0.000384235	1.44932	Up	NHERF1
NHLRC2	0.574812	7.63236	3.40843	0.000817781	0.00429279	-1.19074	Up	NHLRC2
NHLRC4	0.578491	6.35658	3.51739	0.000560513	0.00312674	-0.8414	Up	NHLRC4
NHS	0.965914	8.65825	6.7878	1.8668e-10	7.88523e-09	13.4145	Up	NHS
NHSL1	0.743992	7.84867	4.21257	4.10834e-05	0.000334449	1.60423	Up	NHSL1
NIBAN1	0.878831	5.58637	3.86674	0.000157396	0.00105627	0.341707	Up	NIBAN1
NIBAN2	0.726608	5.82098	4.1405	5.473e-05	0.000426534	1.33382	Up	NIBAN2
NINL	0.755836	7.39176	4.69538	5.4982e-06	5.79457e-05	3.51045	Up	NINL
NKAIN3	0.525955	5.49927	2.75643	0.00648898	0.0243661	-3.07688	Up	NKAIN3
NKAIN4	0.930864	7.57095	4.10216	6.3657e-05	0.00048521	1.19153	Up	NKAIN4
NKAPP1	0.980958	4.75907	4.40453	1.88122e-05	0.000170102	2.34262	Up	NKAPP1
NKX2-2	1.37873	6.43444	7.05377	4.33096e-11	2.23238e-09	14.8315	Up	NKX2-2
NLRC5	1.17057	6.84068	5.50234	1.37559e-07	2.39709e-06	7.0388	Up	NLRC5
NMB	0.531072	6.80037	3.92248	0.000127483	0.000880498	0.539151	Up	NMB
NME4	0.778532	7.99938	5.1862	6.11031e-07	8.78737e-06	5.60829	Up	NME4
NNT-AS1	0.730096	7.36968	4.67998	5.87654e-06	6.12785e-05	3.44713	Up	NNT-AS1
NOG	0.533937	5.82686	2.63314	0.00924874	0.0324563	-3.3929	Up	NOG
NOL3	1.1325	5.58797	6.08072	7.80046e-09	1.99309e-07	9.80328	Up	NOL3
NOMO3	1.60109	5.96587	7.52033	3.12213e-12	2.2342e-10	17.3858	Up	NOMO3
NOP14	0.525628	8.13015	5.40909	2.14816e-07	3.54463e-06	6.6107	Up	NOP14
NOP53	0.622837	12.0722	4.25553	3.45695e-05	0.000288643	1.76718	Up	NOP53
NORAD	0.913294	7.49676	5.90971	1.85591e-08	4.23767e-07	8.96701	Up	NORAD
NOSTRIN	0.95652	5.59101	4.68707	5.69928e-06	5.96391e-05	3.47628	Up	NOSTRIN
NOTCH1	0.949096	7.55852	7.18588	2.07411e-11	1.16106e-09	15.5461	Up	NOTCH1
NOTCH2	1.63307	9.61005	10.9462	2.14636e-21	4.6028e-18	37.9528	Up	NOTCH2
NOTCH2NLA	1.7261	10.9062	10.1603	3.28741e-19	2.73828e-16	33.0432	Up	NOTCH2NLA
NPAP1	0.648438	3.74644	3.12429	0.00209964	0.00949262	-2.05638	Up	NPAP1
NPEPPSP1	0.568524	8.10796	4.45446	1.52918e-05	0.000142286	2.53892	Up	NPEPPSP1
NPNT	0.981658	5.69337	4.17931	4.69175e-05	0.000374824	1.47898	Up	NPNT
NPY6R	0.569841	4.28879	2.51279	0.0129196	0.0426301	-3.68852	Up	NPY6R
NR1D2	0.839297	9.09393	5.46798	1.62206e-07	2.77095e-06	6.88046	Up	NR1D2
NR2E1	0.692115	7.70955	3.81318	0.000192332	0.00125828	0.154205	Up	NR2E1
NR2F1	0.851423	10.3309	7.38868	6.61177e-12	4.28921e-10	16.6566	Up	NR2F1
NR2F2	1.37452	6.9382	6.07384	8.07961e-09	2.05183e-07	9.76933	Up	NR2F2
NR2F2-AS1	0.691455	4.37525	3.27956	0.0012638	0.00620399	-1.59156	Up	NR2F2-AS1
NR3C1	0.575812	10.4614	4.58531	8.81496e-06	8.78711e-05	3.06165	Up	NR3C1
NR5A1	0.608164	5.06942	3.08442	0.00238486	0.0106003	-2.17251	Up	NR5A1
NRIP2	0.556667	6.71704	3.46875	0.000664186	0.00359995	-0.99851	Up	NRIP2
NRM	0.742335	6.89281	4.38096	2.07338e-05	0.000185544	2.25053	Up	NRM
NRSN2-AS1	0.714895	5.14651	3.48918	0.000618614	0.00339864	-0.932739	Up	NRSN2-AS1
NRXN2	0.74742	9.19989	3.52859	0.00053889	0.00302476	-0.804945	Up	NRXN2
NSMF	0.714316	8.64742	5.03444	1.22437e-06	1.59551e-05	4.94321	Up	NSMF
NSUN2	0.670158	8.86139	6.55862	6.41774e-10	2.2311e-08	12.2182	Up	NSUN2
NSUN6	1.09285	7.77285	6.47697	9.90816e-10	3.26985e-08	11.7978	Up	NSUN6
NT5C2	0.523576	9.12934	4.9834	1.542e-06	1.92741e-05	4.72277	Up	NT5C2
NTM	0.876234	9.35866	6.16172	5.14764e-09	1.39941e-07	10.2046	Up	NTM
NTNG2	0.752485	7.45716	4.70353	5.30786e-06	5.63358e-05	3.54398	Up	NTNG2
NTRK2	0.526533	7.05114	3.72588	0.000265489	0.00164834	-0.146746	Up	NTRK2
NTRK3	0.604447	4.86932	3.48407	0.000629747	0.00344738	-0.949247	Up	NTRK3
NUB1	0.550703	5.6126	2.55552	0.011489	0.0387681	-3.58502	Up	NUB1
NUCKS1	0.618682	12.1003	4.92874	1.97054e-06	2.38712e-05	4.48856	Up	NUCKS1
NUDT14	0.53119	3.97981	2.48794	0.0138228	0.044983	-3.74796	Up	NUDT14
NUDT16L1	0.573525	8.12655	5.80535	3.1266e-08	6.67092e-07	8.46431	Up	NUDT16L1
NUDT19	0.660428	8.25615	5.15088	7.19214e-07	1.01401e-05	5.4522	Up	NUDT19
NUP160	0.789192	6.13202	4.28272	3.09718e-05	0.000262284	1.87099	Up	NUP160
NUP43	0.576772	8.606	5.25998	4.33681e-07	6.56797e-06	5.93678	Up	NUP43
NUPR1	0.760158	6.61019	4.10116	6.39062e-05	0.000486706	1.18785	Up	NUPR1
NXT2	0.73696	7.31036	4.7612	4.1308e-06	4.55131e-05	3.7827	Up	NXT2
OAS1	0.582709	5.08217	2.66398	0.00847378	0.0302154	-3.3151	Up	OAS1
ODAD3	0.634792	7.25047	4.52426	1.14142e-05	0.00011107	2.81629	Up	ODAD3
OGFRL1	0.727687	6.39674	4.0549	7.65815e-05	0.000567117	1.01762	Up	OGFRL1
OLAH	0.559652	4.62604	2.86303	0.00473036	0.0187477	-2.79301	Up	OLAH
OLFML2A	0.742021	5.77651	3.38019	0.00090058	0.00465467	-1.27971	Up	OLFML2A
OLIG1	1.28016	10.7366	6.98291	6.41032e-11	3.1899e-09	14.451	Up	OLIG1
OMD	0.909545	4.52332	3.48891	0.000619204	0.00339994	-0.933621	Up	OMD
OPRL1	0.596088	5.09848	3.09626	0.00229664	0.0102784	-2.13817	Up	OPRL1
OPTC	0.512205	5.72525	2.68116	0.00806787	0.0290918	-3.27139	Up	OPTC
OR14J1	0.581942	5.07546	3.19184	0.00168738	0.00791752	-1.8566	Up	OR14J1
OR2F1	0.583198	4.21864	2.84655	0.00497016	0.0195317	-2.83753	Up	OR2F1
OR2H1	0.577775	5.13237	2.86897	0.0046466	0.0184623	-2.77692	Up	OR2H1
OR4D2	0.626159	4.98723	3.13566	0.00202428	0.00920585	-2.02301	Up	OR4D2
OR7E104P	0.607452	8.29339	3.1585	0.00188046	0.00867301	-1.95569	Up	OR7E104P
ORAI1	0.630238	4.84315	2.9785	0.00332529	0.0139627	-2.47456	Up	ORAI1
ORAI2	1.13131	9.67797	7.4049	6.02981e-12	3.94858e-10	16.7461	Up	ORAI2
ORAI3	0.831576	7.32699	5.91765	1.7833e-08	4.09431e-07	9.00549	Up	ORAI3
OSBP2	1.04086	6.76639	4.52109	1.15677e-05	0.000112511	2.80362	Up	OSBP2
OSBPL11	0.860188	8.46562	4.96816	1.65144e-06	2.04335e-05	4.65727	Up	OSBPL11
OSBPL3	0.779408	6.98151	5.35263	2.80706e-07	4.46215e-06	6.35394	Up	OSBPL3
OTOS	0.56297	5.47553	2.82184	0.00535055	0.0207796	-2.90385	Up	OTOS
OTUD4	0.848607	7.04279	5.12467	8.11285e-07	1.12403e-05	5.33689	Up	OTUD4
P2RY14	1.28335	6.78031	5.05483	1.11615e-06	1.47105e-05	5.0317	Up	P2RY14
P2RY6	0.557961	4.46396	2.63633	0.00916558	0.0322207	-3.38488	Up	P2RY6
P3H4	0.739461	6.77727	4.84528	2.8554e-06	3.30706e-05	4.13464	Up	P3H4
P4HA1	0.544904	7.53182	3.49457	0.000607097	0.00334627	-0.915342	Up	P4HA1
PAAF1	1.12115	7.41609	6.49461	9.02312e-10	3.00414e-08	11.8884	Up	PAAF1
PABIR2	0.700321	10.1452	5.08324	9.80655e-07	1.32176e-05	5.15548	Up	PABIR2
PABPC1L	0.624968	6.17373	2.72783	0.00705253	0.0260995	-3.15137	Up	PABPC1L
PABPC3	0.798112	10.9798	5.29349	3.70752e-07	5.71892e-06	6.08708	Up	PABPC3
PABPN1	0.624647	7.90234	4.82816	3.07959e-06	3.5333e-05	4.06257	Up	PABPN1
PACRG-AS3	0.968896	6.41548	5.62515	7.59148e-08	1.43063e-06	7.61031	Up	PACRG-AS3
PACSIN3	0.544432	5.25364	2.44837	0.0153778	0.0490694	-3.84151	Up	PACSIN3
PADI1	0.622693	7.04826	4.31113	2.75961e-05	0.000237562	1.98006	Up	PADI1
PAIP2B	1.18748	7.644	6.52431	7.70541e-10	2.62615e-08	12.0412	Up	PAIP2B
PAK1IP1	0.599937	7.91754	4.35605	2.29683e-05	0.000203355	2.15367	Up	PAK1IP1
PAK5	0.630889	9.35262	4.73265	4.67801e-06	5.05264e-05	3.66423	Up	PAK5
PALD1	1.45804	7.03743	9.14592	1.90578e-16	5.44597e-14	26.8363	Up	PALD1
PALM	0.599639	8.25337	4.28185	3.10808e-05	0.0002631	1.86767	Up	PALM
PAN3	0.584757	10.0749	6.21932	3.82289e-09	1.07144e-07	10.4921	Up	PAN3
PAPLN	0.761107	7.4768	3.28353	0.00124719	0.00613549	-1.57941	Up	PAPLN
PAPSS2	0.970791	6.5457	4.0767	7.03364e-05	0.000527434	1.09763	Up	PAPSS2
PAQR6	1.19844	9.11028	5.80673	3.1053e-08	6.63229e-07	8.4709	Up	PAQR6
PAQR7	0.521744	7.39687	5.01835	1.31695e-06	1.69389e-05	4.87353	Up	PAQR7
PAQR8	0.911089	9.14237	6.21259	3.95842e-09	1.10496e-07	10.4584	Up	PAQR8
PARD3	1.50727	7.58893	8.47009	1.17649e-14	1.82831e-12	22.8177	Up	PARD3
PARP11	1.44984	7.82795	8.77645	1.84011e-15	3.79391e-13	24.6256	Up	PARP11
PARP12	0.605926	7.13021	4.34973	2.35714e-05	0.000207636	2.12914	Up	PARP12
PARP14	0.672849	5.95074	3.52916	0.00053782	0.0030212	-0.803103	Up	PARP14
PARP4	0.743794	6.81356	5.32568	3.18729e-07	5.013e-06	6.23208	Up	PARP4
PARP9	1.29978	6.29169	7.19071	2.01875e-11	1.13617e-09	15.5724	Up	PARP9
PARVA	0.504269	6.31991	2.79066	0.00586839	0.0224473	-2.9868	Up	PARVA
PARVG	0.50832	5.43456	2.47481	0.0143225	0.0463196	-3.77916	Up	PARVG
PAWR	0.711029	5.06609	3.49748	0.000600964	0.00331949	-0.90594	Up	PAWR
PAX1	0.507606	4.04995	2.44928	0.0153401	0.0489715	-3.83936	Up	PAX1
PAX6	0.849638	8.49294	5.42734	1.96954e-07	3.29427e-06	6.69405	Up	PAX6
PAXBP1	0.921631	5.85256	4.03037	8.4242e-05	0.000615745	0.927999	Up	PAXBP1
PAXIP1-AS2	1.46556	5.83692	7.21191	1.79261e-11	1.0312e-09	15.6877	Up	PAXIP1-AS2
PCAT19	1.42217	6.08697	7.18356	2.10126e-11	1.1731e-09	15.5335	Up	PCAT19
PCAT4	0.630121	5.12475	3.22025	0.00153755	0.00731336	-1.77144	Up	PCAT4
PCAT6	0.679376	6.14783	3.70337	0.000288234	0.00177579	-0.223367	Up	PCAT6
PCBP4	0.541254	8.3449	4.50176	1.25469e-05	0.000120238	2.72653	Up	PCBP4
PCDH17	0.56762	10.5706	3.99586	9.62636e-05	0.000689337	0.802685	Up	PCDH17
PCDH18	0.754238	7.70973	5.61459	7.99192e-08	1.49164e-06	7.56087	Up	PCDH18
PCDHB16	0.568312	7.05693	3.24753	0.00140542	0.0067825	-1.68906	Up	PCDHB16
PCDHB7	0.730512	6.45403	4.49268	1.30337e-05	0.000124047	2.69042	Up	PCDHB7
PCDHGA10	0.564644	3.93579	2.77644	0.00611938	0.0232536	-3.02435	Up	PCDHGA10
PCDHGA3	0.63541	4.06275	2.90192	0.0042059	0.017005	-2.68705	Up	PCDHGA3
PCDHGA4	1.19378	7.67338	9.00719	4.48141e-16	1.12435e-13	26.0026	Up	PCDHGA4
PCED1A	0.623683	8.43821	5.63467	7.24701e-08	1.37442e-06	7.65499	Up	PCED1A
PCF11-AS1	0.625891	6.6494	3.40555	0.000825873	0.00432763	-1.19982	Up	PCF11-AS1
PCGF5	0.807554	9.80546	5.35274	2.80557e-07	4.46215e-06	6.35445	Up	PCGF5
PCK1	0.585609	5.17809	2.4755	0.0142957	0.0462473	-3.77752	Up	PCK1
PCOLCE	0.648301	3.86997	3.45777	0.000689962	0.00371356	-1.03372	Up	PCOLCE
PCP2	0.568829	4.57646	2.5037	0.0132436	0.0434717	-3.71032	Up	PCP2
PCSK4	0.641272	6.66996	3.60856	0.000405858	0.00237138	-0.541835	Up	PCSK4
PCSK5	1.47975	8.41782	7.96596	2.35673e-13	2.41757e-11	19.899	Up	PCSK5
PDCD6P1	0.978141	8.91738	3.1821	0.00174177	0.00811606	-1.88563	Up	PDCD6P1
PDCD7	0.584188	6.94362	4.33286	2.52553e-05	0.000220325	2.06387	Up	PDCD7
PDE4DIPP2	0.853499	6.34497	4.31498	2.71668e-05	0.000234388	1.99488	Up	PDE4DIPP2
PDE4DIPP6	0.812129	6.7511	5.77797	3.58172e-08	7.49606e-07	8.3334	Up	PDE4DIPP6
PDE7A	0.547894	6.04511	2.98795	0.00322928	0.0136182	-2.448	Up	PDE7A
PDGFC	0.741228	8.81091	6.04307	9.45282e-09	2.35474e-07	9.61782	Up	PDGFC
PDGFRA	0.7136	4.34532	3.22418	0.00151786	0.00723623	-1.75963	Up	PDGFRA
PDGFRB	0.832081	6.82002	5.76236	3.86955e-08	8.02585e-07	8.25895	Up	PDGFRB
PDLIM1	0.973826	7.01736	5.3853	2.40507e-07	3.91275e-06	6.50226	Up	PDLIM1
PDLIM2	0.847763	7.30248	6.18633	4.53412e-09	1.24563e-07	10.3272	Up	PDLIM2
PDLIM5	0.760222	4.78724	3.599	0.000419958	0.00244279	-0.573563	Up	PDLIM5
PDS5A	0.660919	8.34149	5.68828	5.57452e-08	1.0972e-06	7.90747	Up	PDS5A
PEAR1	1.15447	5.94891	5.28956	3.7765e-07	5.82101e-06	6.0694	Up	PEAR1
PECAM1	0.947065	4.72426	3.8829	0.000148098	0.00100227	0.398715	Up	PECAM1
PELI1	0.563976	8.58258	3.3442	0.00101751	0.00515662	-1.3922	Up	PELI1
PER1	0.525337	6.98961	3.04889	0.00266883	0.011634	-2.2749	Up	PER1
PFKFB3	1.38829	11.5716	10.4881	4.06722e-20	4.45767e-17	35.0823	Up	PFKFB3
PGGHG	0.965611	6.02306	6.28748	2.68284e-09	7.85758e-08	10.8344	Up	PGGHG
PGLYRP4	0.73287	5.12002	3.46988	0.000661591	0.00359243	-0.994889	Up	PGLYRP4
PHC2	0.613347	4.92453	2.62025	0.00959104	0.033449	-3.42516	Up	PHC2
PHETA1	0.523756	6.26557	3.05761	0.0025964	0.0113707	-2.24988	Up	PHETA1
PHF12	0.873833	7.02188	5.19736	5.80268e-07	8.42056e-06	5.65777	Up	PHF12
PHF19	0.939576	6.77452	5.30369	3.53434e-07	5.50479e-06	6.13295	Up	PHF19
PHF21A	0.646419	6.59151	4.04411	7.98652e-05	0.000588093	0.978148	Up	PHF21A
PHF3	0.730938	7.54236	4.95702	1.73619e-06	2.13174e-05	4.60947	Up	PHF3
PHLDB1	0.806526	7.94037	6.0365	9.77426e-09	2.42597e-07	9.58555	Up	PHLDB1
PHOX2B	0.684176	4.72901	3.24354	0.00142408	0.00685823	-1.70116	Up	PHOX2B
PHYHD1	1.10532	6.45398	5.92287	1.7371e-08	4.0148e-07	9.0308	Up	PHYHD1
PHYKPL	0.605684	6.8873	4.69524	5.50172e-06	5.79504e-05	3.50984	Up	PHYKPL
PI4KB	0.537549	9.44812	5.25139	4.51412e-07	6.78715e-06	5.89837	Up	PI4KB
PIDD1	1.37077	7.57431	8.02397	1.67562e-13	1.82687e-11	20.2309	Up	PIDD1
PIGL	0.51459	4.60604	2.53448	0.0121746	0.0405899	-3.63618	Up	PIGL
PIGT	1.11192	8.29137	6.60874	4.90845e-10	1.80909e-08	12.4778	Up	PIGT
PIK3C2B	0.50571	8.58815	3.07791	0.00243471	0.0107781	-2.19135	Up	PIK3C2B
PIK3R1	0.737575	11.0616	5.43481	1.90063e-07	3.19957e-06	6.72824	Up	PIK3R1
PIK3R2	0.557836	9.32544	4.51515	1.18602e-05	0.000114873	2.77992	Up	PIK3R2
PIM1	0.570683	7.10787	4.40876	1.84862e-05	0.000167518	2.35917	Up	PIM1
PIM3	0.769887	8.9876	8.52346	8.53069e-15	1.37708e-12	23.1308	Up	PIM3
PINX1-DT	0.602123	4.98621	2.78138	0.00603108	0.0229684	-3.01132	Up	PINX1-DT
PIP4K2A	0.740826	6.04136	4.47468	1.4054e-05	0.000132246	2.61894	Up	PIP4K2A
PIPOX	0.653031	7.59451	4.16613	4.94427e-05	0.000391481	1.42956	Up	PIPOX
PIRT	0.881494	6.13269	3.62044	0.000388957	0.00228976	-0.502304	Up	PIRT
PITX1-AS1	0.68959	7.19469	5.11493	8.48323e-07	1.16903e-05	5.29417	Up	PITX1-AS1
PKD1P6-NPIPP1	1.17191	5.68471	5.53245	1.18994e-07	2.10351e-06	7.17813	Up	PKD1P6-NPIPP1
PLA1A	0.920239	5.01032	3.59478	0.000426326	0.00247499	-0.587543	Up	PLA1A
PLA2G2F	0.546493	4.48128	2.80928	0.00555397	0.0214455	-2.93737	Up	PLA2G2F
PLA2G5	0.684745	6.70026	4.44879	1.5657e-05	0.000145425	2.51655	Up	PLA2G5
PLAC9	0.651606	4.51186	2.72541	0.0071021	0.026241	-3.15763	Up	PLAC9
PLAUR	0.653982	6.36005	4.3266	2.59101e-05	0.000225094	2.03967	Up	PLAUR
PLCB2	0.918453	6.08272	5.96774	1.38532e-08	3.27444e-07	9.24905	Up	PLCB2
PLCB3	0.817514	6.5923	5.25384	4.46286e-07	6.71978e-06	5.90931	Up	PLCB3
PLCD1	0.671646	7.59834	3.72185	0.000269427	0.0016718	-0.160476	Up	PLCD1
PLCE1-AS2	0.680152	5.01676	3.20515	0.00161559	0.00763571	-1.8168	Up	PLCE1-AS2
PLCG1	0.763041	9.10411	6.1204	6.3662e-09	1.6845e-07	9.99945	Up	PLCG1
PLCG1-AS1	0.642709	5.26334	3.34981	0.000998373	0.0050821	-1.37471	Up	PLCG1-AS1
PLCH1-AS1	0.527793	4.57881	2.7754	0.006138	0.0233116	-3.02707	Up	PLCH1-AS1
PLEC	0.547884	7.087	3.56928	0.000466776	0.00267331	-0.671703	Up	PLEC
PLEK2	0.819953	4.5021	4.61317	7.82807e-06	7.90935e-05	3.17447	Up	PLEK2
PLEKHA5	0.517946	10.1057	3.26612	0.00132153	0.0064494	-1.63258	Up	PLEKHA5
PLEKHB1	0.71794	9.24889	3.51181	0.000571579	0.0031791	-0.859512	Up	PLEKHB1
PLEKHF1	0.710401	5.60776	3.17645	0.00177409	0.00824633	-1.90245	Up	PLEKHF1
PLEKHG2	0.708454	7.01222	4.65819	6.45463e-06	6.66391e-05	3.35788	Up	PLEKHG2
PLEKHG3	0.880789	6.82581	6.07424	8.06327e-09	2.05023e-07	9.77129	Up	PLEKHG3
PLEKHG4	0.751095	6.29325	4.80506	3.40894e-06	3.85687e-05	3.96571	Up	PLEKHG4
PLEKHH1	0.714713	10.3606	4.33143	2.54038e-05	0.000221435	2.05833	Up	PLEKHH1
PLEKHM1	0.82028	8.80011	6.80783	1.67395e-10	7.18731e-09	13.5201	Up	PLEKHM1
PLEKHN1	0.508266	4.81639	2.93047	0.00385522	0.015847	-2.6084	Up	PLEKHN1
PLEKHO2	0.710701	7.11053	3.7942	0.000206394	0.00133684	0.0882621	Up	PLEKHO2
PLIN2	0.748193	7.52643	4.33742	2.47892e-05	0.000216622	2.08149	Up	PLIN2
PLIN3	0.856413	6.92058	5.28513	3.85566e-07	5.92549e-06	6.04951	Up	PLIN3
PLIN5	0.658522	5.32664	3.67793	0.000316159	0.00192281	-0.30951	Up	PLIN5
PLP1	1.10714	11.5503	6.6994	3.01382e-10	1.19431e-08	12.9503	Up	PLP1
PLP2	0.570759	5.50042	2.82359	0.00532277	0.020691	-2.89918	Up	PLP2
PLSCR4	1.63074	9.02653	10.0584	6.27535e-19	4.50613e-16	32.4123	Up	PLSCR4
PLXDC2	0.876325	7.32066	5.74989	4.11563e-08	8.46041e-07	8.19958	Up	PLXDC2
PLXNA2	0.553772	5.72799	2.85802	0.00480215	0.0189898	-2.80658	Up	PLXNA2
PLXNA4	0.546677	6.70346	3.65137	0.000348026	0.00208136	-0.398896	Up	PLXNA4
PLXNB2	0.937768	7.98918	6.03506	9.84611e-09	2.438e-07	9.57848	Up	PLXNB2
PM20D2	0.955202	8.3535	6.34221	2.01559e-09	6.16338e-08	11.1108	Up	PM20D2
PMAIP1	0.864743	4.8293	3.93666	0.000120781	0.000840624	0.589778	Up	PMAIP1
PMEPA1	0.906803	6.34268	4.73571	4.61622e-06	4.99887e-05	3.67689	Up	PMEPA1
PMP2	2.06654	10.8279	11.2222	3.61595e-22	1.25498e-18	39.6906	Up	PMP2
PNISR	1.182	10.0557	9.28395	8.10767e-17	2.51991e-14	27.6698	Up	PNISR
PNPLA8	0.695582	8.26597	4.86753	2.58769e-06	3.03242e-05	4.22854	Up	PNPLA8
PNRC2	0.601525	10.3806	5.86378	2.3365e-08	5.18161e-07	8.74501	Up	PNRC2
PODNL1	0.938192	7.52307	6.10892	6.7522e-09	1.76421e-07	9.94261	Up	PODNL1
PODXL	0.707542	9.014	4.37978	2.08349e-05	0.000186368	2.24592	Up	PODXL
POFUT1	0.798196	4.31712	4.12644	5.78533e-05	0.000445704	1.28154	Up	POFUT1
POGLUT2	0.527518	5.51711	2.67831	0.00813387	0.0292791	-3.27864	Up	POGLUT2
POGLUT3	1.01868	5.98822	5.22844	5.02342e-07	7.47198e-06	5.79592	Up	POGLUT3
POLN	0.578443	5.37541	3.00214	0.00308988	0.013134	-2.40797	Up	POLN
POLR2J3	0.599415	4.77179	2.80256	0.00566568	0.0218324	-2.95525	Up	POLR2J3
POLR3A	0.542202	3.86384	2.61145	0.00983135	0.0341187	-3.44711	Up	POLR3A
POLR3H	0.70066	7.84541	5.85491	2.44242e-08	5.38211e-07	8.70228	Up	POLR3H
PON2	1.28581	11.1611	7.69851	1.12002e-12	8.85702e-11	18.3825	Up	PON2
POU2AF1	0.619507	4.329	2.82665	0.00527457	0.0205496	-2.891	Up	POU2AF1
POU2AF2	0.511429	4.84935	2.6197	0.00960592	0.033484	-3.42654	Up	POU2AF2
POU3F2	1.52338	7.40004	7.91717	3.13723e-13	3.11094e-11	19.6206	Up	POU3F2
POU5F1B	0.849041	5.77946	5.34446	2.91734e-07	4.61631e-06	6.31697	Up	POU5F1B
PPARGC1B	0.607423	6.90528	3.64847	0.00035169	0.00209935	-0.40864	Up	PPARGC1B
PPFIA1	0.655202	6.2875	3.89743	0.000140189	0.000955576	0.450123	Up	PPFIA1
PPIC	0.966409	7.19404	5.59339	8.85975e-08	1.6327e-06	7.46172	Up	PPIC
PPIG	0.503463	9.41614	3.32899	0.00107105	0.00538992	-1.43941	Up	PPIG
PPM1F	0.647763	4.96695	3.53394	0.000528844	0.0029772	-0.787502	Up	PPM1F
PPM1H	0.582045	4.62705	2.88431	0.00443638	0.0177797	-2.73518	Up	PPM1H
PPP1R13L	0.879342	5.53132	4.07243	7.15208e-05	0.000534775	1.08192	Up	PPP1R13L
PPP1R14B	0.655968	6.28227	3.3498	0.000998409	0.0050821	-1.37475	Up	PPP1R14B
PPP1R16A	0.59101	7.11568	4.25095	3.5214e-05	0.000293084	1.74974	Up	PPP1R16A
PPP1R9A	0.82159	9.88723	6.90789	9.68683e-11	4.59495e-09	14.0505	Up	PPP1R9A
PPP2R1B	0.886297	7.55419	5.07321	1.02652e-06	1.37115e-05	5.11175	Up	PPP2R1B
PPP3CB-AS1	0.624068	5.40566	3.70643	0.000285036	0.00175765	-0.212971	Up	PPP3CB-AS1
PPP4R2	0.663362	8.34506	5.08913	9.54601e-07	1.29166e-05	5.18124	Up	PPP4R2
PPP4R3A	0.573146	6.51843	3.90139	0.000138103	0.000943212	0.464166	Up	PPP4R3A
PPP5D1P	1.03121	4.30644	4.51329	1.19535e-05	0.000115561	2.77249	Up	PPP5D1P
PPP6R2	1.56835	7.53255	9.0497	3.45007e-16	9.21081e-14	26.2576	Up	PPP6R2
PRAC2	0.697618	4.38579	3.48883	0.000619386	0.00339994	-0.933893	Up	PRAC2
PRDM16-DT	0.525817	3.73075	2.50886	0.0130589	0.0429934	-3.69796	Up	PRDM16-DT
PRDX2	0.583075	6.17514	4.3138	2.72983e-05	0.000235192	1.99032	Up	PRDX2
PRDX6-AS1	0.515664	6.79435	2.81576	0.00544822	0.0211077	-2.92011	Up	PRDX6-AS1
PRELID3A	0.533887	7.11104	3.43928	0.000735503	0.00391717	-1.0928	Up	PRELID3A
PRELP	1.00271	6.86836	4.42861	1.70266e-05	0.00015654	2.43708	Up	PRELP
PREX1	0.623906	7.55735	3.78732	0.000211729	0.0013663	0.064425	Up	PREX1
PRF1	0.780862	6.67896	5.64017	7.05507e-08	1.34368e-06	7.68081	Up	PRF1
PRG4	0.571544	4.19114	2.68913	0.00788558	0.0285423	-3.25102	Up	PRG4
PRIMA1	0.674318	7.15509	4.38967	2.00029e-05	0.000179543	2.2845	Up	PRIMA1
PRINS	0.873325	8.1789	5.47331	1.58119e-07	2.71002e-06	6.90497	Up	PRINS
PRKAA2	0.560847	6.42638	3.07164	0.00248362	0.0109643	-2.20946	Up	PRKAA2
PRKAB2	0.710607	7.12663	4.22703	3.87703e-05	0.000318357	1.65891	Up	PRKAB2
PRKAR2A	0.970181	9.77337	7.21251	1.78658e-11	1.0312e-09	15.691	Up	PRKAR2A
PRKG1	0.712806	5.30076	3.74251	0.000249781	0.0015667	-0.0898609	Up	PRKG1
PRKX	0.9243	6.05084	4.65732	6.47884e-06	6.68176e-05	3.35432	Up	PRKX
PRKXP1	0.647059	5.42818	3.01832	0.00293766	0.0126137	-2.36212	Up	PRKXP1
PRNP	0.544536	13.1402	3.74263	0.00024967	0.00156647	-0.0894471	Up	PRNP
PRO1804	1.44385	6.92981	6.14897	5.49687e-09	1.48081e-07	10.1412	Up	PRO1804
PROM2	0.570548	5.58627	3.1835	0.00173388	0.00809013	-1.88148	Up	PROM2
PROP1	0.643956	5.3553	3.22765	0.00150065	0.00716566	-1.74918	Up	PROP1
PROSER2	0.596739	5.8217	2.89801	0.00425613	0.0171763	-2.69776	Up	PROSER2
PROSER3	0.589034	6.46292	3.78662	0.000212272	0.00136896	0.0620285	Up	PROSER3
PRR11	1.36242	10.7634	8.92523	7.41164e-16	1.73416e-13	25.5121	Up	PRR11
PRR18	0.908081	9.42016	5.24712	4.60489e-07	6.89872e-06	5.87929	Up	PRR18
PRR34-AS1	1.60445	9.03527	10.1898	2.72583e-19	2.36511e-16	33.2259	Up	PRR34-AS1
PRRG1	0.526228	8.35749	4.34284	2.42458e-05	0.000212507	2.10246	Up	PRRG1
PRRT3-AS1	0.834822	6.1934	5.48577	1.48953e-07	2.5741e-06	6.96234	Up	PRRT3-AS1
PRUNE2	0.610383	7.23104	3.29206	0.00121219	0.00598451	-1.55325	Up	PRUNE2
PSAPL1	0.67129	5.91482	3.24216	0.00143055	0.0068834	-1.70532	Up	PSAPL1
PSD2	1.18679	10.0004	8.79422	1.65116e-15	3.47957e-13	24.7312	Up	PSD2
PSMB9	0.588077	6.18748	3.299	0.00118442	0.00587527	-1.53195	Up	PSMB9
PSPH	0.76988	7.55655	6.37609	1.68735e-09	5.2601e-08	11.2827	Up	PSPH
PSPN	0.576444	5.64301	3.33188	0.00106066	0.00534799	-1.43044	Up	PSPN
PTBP1	0.723787	7.92093	5.54155	1.13883e-07	2.02519e-06	7.22033	Up	PTBP1
PTCHD1	1.01111	9.08505	5.85941	2.38811e-08	5.2736e-07	8.72395	Up	PTCHD1
PTGDR2	0.94034	5.85084	5.32191	3.24441e-07	5.09515e-06	6.21504	Up	PTGDR2
PTH1R	0.898209	7.38662	5.99587	1.20146e-08	2.89575e-07	9.38641	Up	PTH1R
PTK2	0.724619	6.58483	4.33542	2.49928e-05	0.000218218	2.07375	Up	PTK2
PTK6	0.572857	5.44283	2.80308	0.00565697	0.0218028	-2.95387	Up	PTK6
PTMA	1.2022	11.3319	8.27161	3.86258e-14	5.05876e-12	21.6597	Up	PTMA
PTP4A2	1.12126	8.16076	7.8595	4.39504e-13	4.04966e-11	19.2925	Up	PTP4A2
PTPN13	0.742821	7.701	6.02819	1.01965e-08	2.51579e-07	9.54473	Up	PTPN13
PTPRB	0.79829	4.50418	4.00346	9.34827e-05	0.000672662	0.830214	Up	PTPRB
PTPRZ1	1.06119	11.1691	8.22261	5.17134e-14	6.48637e-12	21.3755	Up	PTPRZ1
PTTG1IP	0.917557	10.4233	7.91584	3.1618e-13	3.12044e-11	19.613	Up	PTTG1IP
PUM2	0.641337	9.27825	7.17548	2.19843e-11	1.21756e-09	15.4896	Up	PUM2
PURA	0.572628	11.7595	5.2271	5.05479e-07	7.50256e-06	5.78996	Up	PURA
PVR	0.600855	8.50245	5.08003	9.95105e-07	1.33777e-05	5.14148	Up	PVR
PWWP3A	0.935877	8.9471	8.61279	4.9725e-15	8.70146e-13	23.6568	Up	PWWP3A
PXDC1	1.65898	8.33714	11.9653	2.9113e-24	3.03124e-20	44.3944	Up	PXDC1
PXK	0.742457	7.66557	4.13713	5.54635e-05	0.000431442	1.32128	Up	PXK
PXN	0.853144	6.6098	4.73498	4.63086e-06	5.01211e-05	3.67387	Up	PXN
PYCR1	0.818354	7.36149	7.23389	1.58448e-11	9.19086e-10	15.8076	Up	PYCR1
PYGO1	0.662354	5.3378	3.4119	0.000808113	0.00424846	-1.17976	Up	PYGO1
PYGO2	0.78257	6.63677	4.96084	1.70665e-06	2.10043e-05	4.62586	Up	PYGO2
PYHIN1	0.693078	4.56255	3.25057	0.00139139	0.00673508	-1.67986	Up	PYHIN1
PYROXD2	0.547217	5.68832	2.57727	0.0108167	0.0369017	-3.53172	Up	PYROXD2
QNG1	1.45272	10.7482	8.97365	5.50687e-16	1.33343e-13	25.8017	Up	QNG1
RAB11B	0.649297	6.98512	4.06201	7.44875e-05	0.000553381	1.04369	Up	RAB11B
RAB13	1.30914	9.41091	7.77079	7.36706e-13	6.2617e-11	18.79	Up	RAB13
RAB20	1.26758	6.12421	6.38258	1.63076e-09	5.11429e-08	11.3157	Up	RAB20
RAB27A	0.54505	5.93536	2.96749	0.0034405	0.0143635	-2.50541	Up	RAB27A
RAB29	0.651529	8.19153	5.06709	1.05555e-06	1.40094e-05	5.08508	Up	RAB29
RAB31	1.05698	9.7087	6.16012	5.19021e-09	1.4073e-07	10.1967	Up	RAB31
RAB39A	0.538741	5.60852	3.05169	0.00264538	0.0115479	-2.26688	Up	RAB39A
RAB6A	0.699996	5.50945	3.2902	0.00121975	0.00601757	-1.55897	Up	RAB6A
RAD21-AS1	0.584927	4.41443	2.46502	0.0147055	0.047294	-3.80232	Up	RAD21-AS1
RAF1	0.930458	6.80782	5.62308	7.66819e-08	1.43858e-06	7.60064	Up	RAF1
RAI14	0.800435	6.23737	4.10098	6.3952e-05	0.000486746	1.18718	Up	RAI14
RAI2	0.680762	8.04894	5.54719	1.10822e-07	1.9809e-06	7.24652	Up	RAI2
RALA	0.59094	7.5234	4.36651	2.20037e-05	0.000195564	2.19426	Up	RALA
RALBP1	1.15136	9.86755	8.00477	1.8761e-13	2.00644e-11	20.1209	Up	RALBP1
RALGDS	0.941027	9.17983	6.65802	3.76708e-10	1.4581e-08	12.7341	Up	RALGDS
RANBP2	0.71326	8.72665	4.74068	4.51734e-06	4.92251e-05	3.6975	Up	RANBP2
RANBP3L	0.579904	3.44123	2.77365	0.00616963	0.0234048	-3.03168	Up	RANBP3L
RAPGEF3	0.846488	6.535	3.28164	0.00125506	0.00616981	-1.58518	Up	RAPGEF3
RAPH1	1.07701	6.60494	6.1806	4.67032e-09	1.27799e-07	10.2986	Up	RAPH1
RARRES2	1.1475	6.44334	4.97873	1.57479e-06	1.96016e-05	4.70267	Up	RARRES2
RASA4	0.919687	7.49785	7.44946	4.67952e-12	3.19496e-10	16.9924	Up	RASA4
RASAL2	0.54316	8.12255	3.3147	0.00112373	0.00560357	-1.48358	Up	RASAL2
RASEF	1.38268	11.8621	7.78737	6.69019e-13	5.80485e-11	18.8837	Up	RASEF
RASGRP3	0.64726	6.15309	3.32419	0.00108848	0.00545877	-1.45427	Up	RASGRP3
RASL12	0.947273	6.35081	4.10445	6.30866e-05	0.000481744	1.2	Up	RASL12
RASSF2	0.697261	8.22542	5.06183	1.08115e-06	1.43217e-05	5.06217	Up	RASSF2
RASSF8	0.680052	5.54102	3.75954	0.000234613	0.00149042	-0.0314044	Up	RASSF8
RAX2	0.940245	6.31939	4.72286	4.88114e-06	5.23673e-05	3.62376	Up	RAX2
RB1	1.1608	9.57476	7.25486	1.40834e-11	8.33161e-10	15.922	Up	RB1
RBL2	0.955782	9.52324	7.76168	7.7674e-13	6.50409e-11	18.7385	Up	RBL2
RBM28	0.530141	7.34845	4.39653	1.94447e-05	0.000175061	2.3113	Up	RBM28
RBM38	0.583823	6.90834	5.14337	7.44505e-07	1.04471e-05	5.41911	Up	RBM38
RBM4	0.772546	7.82846	5.09987	9.08875e-07	1.24161e-05	5.2282	Up	RBM4
RBM41	0.845851	6.62569	5.30404	3.5285e-07	5.49981e-06	6.13454	Up	RBM41
RBM47	0.543562	4.95745	2.62164	0.00955359	0.0333463	-3.42169	Up	RBM47
RBM6	0.798407	7.26129	5.68006	5.80393e-08	1.13485e-06	7.86865	Up	RBM6
RBMX	1.55251	7.03569	6.85127	1.32082e-10	5.91502e-09	13.7498	Up	RBMX
RBPJ	0.606362	8.64551	4.49649	1.28273e-05	0.000122408	2.70556	Up	RBPJ
RBPMS2	0.728929	5.28328	2.92749	0.00389056	0.0159702	-2.61665	Up	RBPMS2
RDH13	0.852244	7.13427	4.86995	2.56014e-06	3.00521e-05	4.23875	Up	RDH13
RDH5	1.03247	6.34045	4.87943	2.45466e-06	2.89444e-05	4.27889	Up	RDH5
RECQL5	0.817236	4.46005	3.70884	0.000282541	0.00174381	-0.204777	Up	RECQL5
REEP3	1.18726	8.49182	8.13423	8.73757e-14	1.0222e-11	20.8648	Up	REEP3
REL	0.734993	4.96474	3.65659	0.000341542	0.00204787	-0.381395	Up	REL
RELA	0.522238	7.83007	4.71122	5.13403e-06	5.48262e-05	3.57567	Up	RELA
REPIN1	0.737348	10.0246	7.76561	7.59209e-13	6.40072e-11	18.7607	Up	REPIN1
RETN	0.539712	4.42144	2.63166	0.0092874	0.0325481	-3.3966	Up	RETN
RFLNB	1.11379	8.11538	7.60912	1.87588e-12	1.41023e-10	17.881	Up	RFLNB
RFPL3S	0.557783	5.71305	2.77656	0.00611707	0.0232491	-3.02401	Up	RFPL3S
RGCC	0.938385	9.70605	6.1022	6.98886e-09	1.81466e-07	9.90935	Up	RGCC
RGL1	0.50821	11.2912	5.72108	4.74428e-08	9.52467e-07	8.06271	Up	RGL1
RGL3	1.22297	4.27798	5.49717	1.41019e-07	2.44919e-06	7.01493	Up	RGL3
RGMA	0.728516	8.20357	5.08344	9.79728e-07	1.32136e-05	5.15638	Up	RGMA
RGR	0.849616	5.02482	4.60774	8.0115e-06	8.07894e-05	3.15246	Up	RGR
RGS1	0.941084	4.72784	3.55685	0.000487785	0.00277304	-0.712554	Up	RGS1
RGS16	0.502261	5.78158	2.52016	0.0126622	0.0418801	-3.67079	Up	RGS16
RHBDF1	0.955301	6.67481	4.72444	4.8478e-06	5.20364e-05	3.63028	Up	RHBDF1
RHBDF2	0.935883	6.64703	5.4073	2.16653e-07	3.56365e-06	6.60252	Up	RHBDF2
RHOBTB3	1.3617	8.60029	7.42559	5.36083e-12	3.58794e-10	16.8603	Up	RHOBTB3
RHOG	0.548089	7.14283	3.15223	0.00191897	0.00881939	-1.97422	Up	RHOG
RHOJ	0.828008	4.76484	3.67118	0.000323991	0.00196265	-0.332294	Up	RHOJ
RHOQ	1.09451	5.95961	5.19148	5.96275e-07	8.61084e-06	5.6317	Up	RHOQ
RHOT1	0.525425	11.3117	4.59247	8.55018e-06	8.55182e-05	3.09063	Up	RHOT1
RHOU	1.12913	9.64891	7.63001	1.66323e-12	1.26868e-10	17.998	Up	RHOU
RHPN2	1.33029	7.63314	7.89122	3.65171e-13	3.44087e-11	19.4728	Up	RHPN2
RILPL2	0.511378	7.78481	3.7909	0.000208936	0.00135162	0.0768288	Up	RILPL2
RIN2	1.26828	9.06218	8.22924	4.9712e-14	6.35094e-12	21.414	Up	RIN2
RIPOR3	1.40597	5.43834	5.28564	3.84642e-07	5.91565e-06	6.05181	Up	RIPOR3
RNF122	0.673967	6.13784	3.66702	0.000328903	0.00198812	-0.346301	Up	RNF122
RNF135	0.545884	5.7312	2.71134	0.00739725	0.027115	-3.19399	Up	RNF135
RNF138	0.566125	8.1817	4.68496	5.7516e-06	6.01564e-05	3.46758	Up	RNF138
RNF144B	0.714051	7.53225	3.79672	0.000204472	0.00132604	0.0970054	Up	RNF144B
RNF157-AS1	0.671581	4.82909	2.5546	0.0115183	0.0388433	-3.58727	Up	RNF157-AS1
RNF166	0.544421	6.22844	3.07506	0.00245686	0.0108646	-2.1996	Up	RNF166
RNF170	0.536167	5.92415	3.08177	0.00240503	0.0106762	-2.18018	Up	RNF170
RNF182	0.976913	8.88242	6.32999	2.14869e-09	6.51301e-08	11.049	Up	RNF182
RNF183	0.662715	5.19322	3.46515	0.000672528	0.00363652	-1.01005	Up	RNF183
RNF212B	0.634877	5.09571	3.06873	0.00250666	0.0110475	-2.21787	Up	RNF212B
RNF227	0.517263	7.55609	4.55665	9.95488e-06	9.82932e-05	2.94615	Up	RNF227
RNF39	0.516637	4.95356	2.61368	0.00977002	0.0339707	-3.44156	Up	RNF39
RNPC3	0.808254	9.74191	4.50272	1.24966e-05	0.000119921	2.73034	Up	RNPC3
RNPEPL1	0.751333	6.41611	5.20283	5.65742e-07	8.24423e-06	5.68205	Up	RNPEPL1
RNPS1	0.759698	10.8101	6.61747	4.68416e-10	1.73873e-08	12.5231	Up	RNPS1
RNU6-501P	0.781478	5.11339	4.19626	4.38531e-05	0.000353404	1.54268	Up	RNU6-501P
ROBO3	0.847802	7.121	4.64418	6.85487e-06	7.01109e-05	3.30067	Up	ROBO3
RORA	0.992714	8.49459	5.1959	5.84207e-07	8.46592e-06	5.65129	Up	RORA
RP9	0.675337	6.19166	4.49739	1.27788e-05	0.000122011	2.70915	Up	RP9
RPL13	0.854646	5.4017	4.19892	4.33892e-05	0.000350072	1.55271	Up	RPL13
RPL13A	0.567648	10.2966	5.20029	5.72461e-07	8.33049e-06	5.67074	Up	RPL13A
RPL13P5	1.38649	6.9535	7.62376	1.72425e-12	1.30567e-10	17.963	Up	RPL13P5
RPL22	0.676879	11.9478	7.17751	2.17358e-11	1.207e-09	15.5006	Up	RPL22
RPL23AP32	0.909566	9.10977	6.81472	1.61237e-10	6.98046e-09	13.5565	Up	RPL23AP32
RPL32P3	0.727479	7.2801	5.7453	4.21012e-08	8.60369e-07	8.17772	Up	RPL32P3
RPL37	0.765009	12.3392	4.68453	5.76229e-06	6.02235e-05	3.46581	Up	RPL37
RPL39	0.571734	12.8741	4.07337	7.12564e-05	0.00053299	1.08541	Up	RPL39
RPRD2	0.765023	8.72614	4.70596	5.25237e-06	5.58471e-05	3.55398	Up	RPRD2
RPRM	0.848592	7.12784	4.73782	4.5739e-06	4.97373e-05	3.68566	Up	RPRM
RPS15A	0.656319	10.3682	6.01356	1.09833e-08	2.67818e-07	9.473	Up	RPS15A
RPS16P5	1.79583	7.37839	9.99991	9.09294e-19	6.10811e-16	32.0504	Up	RPS16P5
RPS21	0.702976	11.9733	6.22585	3.69576e-09	1.04001e-07	10.5248	Up	RPS21
RPS25	0.524087	11.3593	4.71467	5.05768e-06	5.41218e-05	3.58994	Up	RPS25
RPS27	0.829118	11.7639	7.70002	1.1103e-12	8.85702e-11	18.391	Up	RPS27
RPS29	0.578562	12.4696	3.83864	0.000174898	0.00115931	0.243052	Up	RPS29
RPS2P45	0.733608	3.86019	3.75544	0.000238185	0.00150988	-0.0455054	Up	RPS2P45
RPS3	0.795995	10.7532	4.81744	3.22847e-06	3.67979e-05	4.01755	Up	RPS3
RPS6	1.21946	10.2964	7.82439	5.39373e-13	4.79996e-11	19.0933	Up	RPS6
RPS8	0.945369	10.9745	6.70978	2.84949e-10	1.14552e-08	13.0046	Up	RPS8
RRAD	0.77508	4.08132	3.4518	0.000704357	0.00378127	-1.05281	Up	RRAD
RRAS	0.864549	5.60796	4.16319	5.00246e-05	0.000395187	1.41853	Up	RRAS
RREB1	0.877146	6.69779	4.8369	2.9631e-06	3.41848e-05	4.09933	Up	RREB1
RRN3P3	1.06168	6.85579	5.4013	2.22921e-07	3.66097e-06	6.57515	Up	RRN3P3
RSF1	0.91433	8.05595	6.85527	1.29221e-10	5.82446e-09	13.7711	Up	RSF1
RSKR	0.63166	9.29896	3.86716	0.000157148	0.00105529	0.343182	Up	RSKR
RSRC2	0.83456	9.55845	7.76008	7.83964e-13	6.50409e-11	18.7295	Up	RSRC2
RTL3	0.509078	5.7516	3.12457	0.00209777	0.00948621	-2.05556	Up	RTL3
RTN4	0.513612	7.32458	2.68158	0.00805806	0.0290615	-3.2703	Up	RTN4
RUNX1T1	0.69678	4.89167	3.64843	0.000351736	0.00209935	-0.408762	Up	RUNX1T1
RUSC1-AS1	0.656348	4.76778	3.01478	0.00297038	0.0127222	-2.37218	Up	RUSC1-AS1
RWDD4	0.546471	8.77477	4.80501	3.40977e-06	3.85687e-05	3.96548	Up	RWDD4
RYK	0.66124	8.10808	6.33559	2.08668e-09	6.36918e-08	11.0773	Up	RYK
RYR3	0.690569	9.21605	4.23496	3.75546e-05	0.000310332	1.68898	Up	RYR3
RYR3-DT	0.729735	6.21754	5.20765	5.53236e-07	8.09788e-06	5.70347	Up	RYR3-DT
S100A10	0.578689	7.68022	3.49016	0.000616518	0.00339011	-0.929596	Up	S100A10
S100A16	0.671577	8.08375	4.74293	4.4734e-06	4.88229e-05	3.70681	Up	S100A16
S100PBP	0.820927	8.71067	4.71724	5.00169e-06	5.36053e-05	3.60053	Up	S100PBP
S1PR1	0.835992	7.59124	4.7361	4.60837e-06	4.99297e-05	3.67851	Up	S1PR1
S1PR3	0.726464	6.87858	3.83125	0.000179801	0.00118449	0.217193	Up	S1PR3
SALL1	0.525857	5.52321	2.6259	0.00943953	0.0330146	-3.41103	Up	SALL1
SALL2	0.526684	8.94144	4.9809	1.55945e-06	1.94338e-05	4.71202	Up	SALL2
SAMD1	0.611233	5.20795	3.24706	0.0014076	0.00679146	-1.69049	Up	SAMD1
SAMD4A	1.43628	9.76924	10.084	5.33737e-19	3.96948e-16	32.5703	Up	SAMD4A
SAMHD1	1.49368	4.38115	6.54757	6.80718e-10	2.35469e-08	12.1612	Up	SAMHD1
SAP25	0.707517	6.52916	4.53674	1.08291e-05	0.00010602	2.86624	Up	SAP25
SASH1	0.940229	8.63498	5.38478	2.41095e-07	3.91925e-06	6.49992	Up	SASH1
SAT1	0.959406	11.894	7.70995	1.04833e-12	8.46142e-11	18.4469	Up	SAT1
SBF2	0.911576	9.43724	7.73399	9.12071e-13	7.47754e-11	18.5823	Up	SBF2
SBK1	0.502758	7.7499	3.25755	0.00135959	0.00660721	-1.65864	Up	SBK1
SCAF11	0.648553	4.18812	2.81505	0.00545961	0.0211439	-2.92198	Up	SCAF11
SCAF4	1.40077	7.72128	7.53189	2.92227e-12	2.12032e-10	17.4501	Up	SCAF4
SCAF8	0.545219	8.16101	4.22117	3.96923e-05	0.000324775	1.63673	Up	SCAF8
SCAMP2	0.803251	7.86101	6.92543	8.79719e-11	4.21133e-09	14.144	Up	SCAMP2
SCARB2	0.599504	7.77533	4.92627	1.99248e-06	2.40949e-05	4.47799	Up	SCARB2
SCD	1.07234	7.17337	6.0444	9.38892e-09	2.34712e-07	9.62437	Up	SCD
SCN1B	0.559577	9.44708	3.31996	0.00110408	0.00552281	-1.46736	Up	SCN1B
SCRIB	1.16266	8.53734	8.12306	9.33515e-14	1.07997e-11	20.8004	Up	SCRIB
SCUBE3	0.96676	6.8685	4.41084	1.83276e-05	0.000166515	2.36733	Up	SCUBE3
SDC4	1.33398	9.45121	7.65494	1.44061e-12	1.11937e-10	18.1377	Up	SDC4
SEC11A	0.836101	10.4246	7.90259	3.41665e-13	3.27872e-11	19.5375	Up	SEC11A
SEC14L1	0.932245	8.3161	6.56978	6.0462e-10	2.12679e-08	12.2759	Up	SEC14L1
SECISBP2L	1.10371	10.0888	8.43461	1.45624e-14	2.19745e-12	22.6098	Up	SECISBP2L
SELENOP	1.49905	10.8102	8.21284	5.48063e-14	6.71387e-12	21.319	Up	SELENOP
SELPLG	0.569449	6.72018	3.02254	0.00289909	0.0124857	-2.35012	Up	SELPLG
SEMA3G	0.777033	5.89639	3.13137	0.00205243	0.00930946	-2.03562	Up	SEMA3G
SEMA6A	0.739847	3.50204	3.66233	0.000334529	0.00201353	-0.362087	Up	SEMA6A
SENP6	0.532988	8.70136	4.09474	6.55377e-05	0.000496817	1.16412	Up	SENP6
SEPSECS-AS1	1.07395	6.04436	6.20538	4.10891e-09	1.13933e-07	10.4224	Up	SEPSECS-AS1
SEPTIN10	0.589667	7.08461	3.25764	0.00135918	0.00660683	-1.65837	Up	SEPTIN10
SEPTIN7	0.82497	8.39	6.41571	1.36972e-09	4.35467e-08	11.4845	Up	SEPTIN7
SEPTIN8	1.4232	8.38995	10.0483	6.69075e-19	4.64427e-16	32.3498	Up	SEPTIN8
SERBP1	0.629421	9.57828	4.64534	6.82095e-06	6.98372e-05	3.30539	Up	SERBP1
SERINC5	0.816392	8.74081	6.52674	7.60648e-10	2.60094e-08	12.0537	Up	SERINC5
SERP2	0.58738	4.98628	2.87141	0.00461258	0.0183485	-2.77029	Up	SERP2
SERPINA3	1.41578	7.67631	4.52904	1.11864e-05	0.000109252	2.83543	Up	SERPINA3
SERPINB6	1.59198	7.32606	7.52452	3.0482e-12	2.19639e-10	17.409	Up	SERPINB6
SERPINE2	1.07831	11.0934	8.03575	1.56332e-13	1.7134e-11	20.2985	Up	SERPINE2
SERPING1	0.787781	7.56839	4.96118	1.70407e-06	2.09849e-05	4.6273	Up	SERPING1
SERTAD1	0.567949	6.9511	3.64221	0.00035971	0.00213834	-0.429615	Up	SERTAD1
SERTAD2	0.664038	8.525	5.9455	1.54997e-08	3.63885e-07	9.14072	Up	SERTAD2
SESN2	0.828768	7.48067	6.06326	8.528e-09	2.14477e-07	9.7172	Up	SESN2
SETD1B	0.727601	9.14689	6.89716	1.02742e-10	4.79708e-09	13.9934	Up	SETD1B
SETD2	0.655106	9.84884	5.77879	3.56732e-08	7.48094e-07	8.33728	Up	SETD2
SETD5	0.617658	7.66714	3.90955	0.000133898	0.000919619	0.493139	Up	SETD5
SF3B1	0.57534	8.32194	4.00747	9.20471e-05	0.000663708	0.844749	Up	SF3B1
SFMBT2	0.636062	6.97294	3.81246	0.000192849	0.00126087	0.151694	Up	SFMBT2
SFRP1	0.742419	5.44679	3.7575	0.000236379	0.00149981	-0.0384039	Up	SFRP1
SFSWAP	1.51894	7.84016	7.35155	8.16032e-12	5.13385e-10	16.4521	Up	SFSWAP
SFXN3	0.683249	5.5865	3.77832	0.000218901	0.00140431	0.0333121	Up	SFXN3
SFXN5	0.609587	5.08811	2.99945	0.0031159	0.0132177	-2.41558	Up	SFXN5
SGK1	0.74592	9.34008	4.78502	3.72226e-06	4.15393e-05	3.88191	Up	SGK1
SGMS1	0.646515	7.6968	4.68904	5.65108e-06	5.9294e-05	3.48436	Up	SGMS1
SH2B2	0.760189	8.04829	4.20277	4.27271e-05	0.000346071	1.56722	Up	SH2B2
SH2D2A	0.869465	4.48778	5.05985	1.09094e-06	1.44149e-05	5.05354	Up	SH2D2A
SH3BP2	0.720675	6.9595	5.03099	1.24368e-06	1.61461e-05	4.92825	Up	SH3BP2
SH3GLB1	0.510935	9.34243	4.74866	4.36307e-06	4.77941e-05	3.73059	Up	SH3GLB1
SH3RF1	0.926628	9.11205	7.03768	4.73504e-11	2.41673e-09	14.7449	Up	SH3RF1
SHANK3	0.898305	10.4	5.67774	5.87038e-08	1.14676e-06	7.8577	Up	SHANK3
SHB	0.73019	7.09331	4.56511	9.6041e-06	9.51454e-05	2.98022	Up	SHB
SHOC1	0.587059	3.54984	2.5305	0.0123085	0.0409511	-3.64583	Up	SHOC1
SHTN1	0.603559	10.9189	5.11068	8.65021e-07	1.18742e-05	5.27552	Up	SHTN1
SIDT2	0.562069	8.11439	4.13003	5.70413e-05	0.00044108	1.29486	Up	SIDT2
SIGLEC1	0.524794	4.04139	2.6485	0.00885512	0.0313178	-3.35425	Up	SIGLEC1
SIGLEC11	0.740921	4.80992	3.26612	0.00132153	0.0064494	-1.63258	Up	SIGLEC11
SIGLEC15	0.665983	6.23169	3.88536	0.00014673	0.000994633	0.407404	Up	SIGLEC15
SILC1	0.62832	6.66463	3.10333	0.00224544	0.0100709	-2.11762	Up	SILC1
SIPA1L2	0.547368	4.83242	2.70823	0.00746389	0.0273112	-3.202	Up	SIPA1L2
SIRT1	0.54882	7.81238	4.00173	9.41106e-05	0.000676713	0.823926	Up	SIRT1
SIRT2	0.837154	6.12103	4.33852	2.46784e-05	0.000215844	2.08573	Up	SIRT2
SIRT5	0.818617	5.05795	4.06756	7.28917e-05	0.00054327	1.06406	Up	SIRT5
SKA2	0.521068	9.88689	5.12246	8.19525e-07	1.13394e-05	5.32722	Up	SKA2
SKI	1.54591	7.82667	8.97595	5.42959e-16	1.33019e-13	25.8155	Up	SKI
SLA	0.929804	5.76633	3.84533	0.000170572	0.00113337	0.26648	Up	SLA
SLAIN1	1.06577	9.08519	7.10662	3.22868e-11	1.72838e-09	15.1165	Up	SLAIN1
SLC12A2-DT	1.67702	7.43224	8.44911	1.33474e-14	2.05886e-12	22.6947	Up	SLC12A2-DT
SLC12A7	1.28957	8.42102	8.68095	3.28945e-15	6.28436e-13	24.0595	Up	SLC12A7
SLC13A4	0.913448	5.6649	4.31385	2.72917e-05	0.000235192	1.99054	Up	SLC13A4
SLC14A1	1.24671	7.07983	5.49439	1.42915e-07	2.47387e-06	7.0021	Up	SLC14A1
SLC16A9	1.1606	7.06152	4.99317	1.47562e-06	1.86458e-05	4.76481	Up	SLC16A9
SLC18B1	1.07162	9.40443	6.39559	1.52291e-09	4.80501e-08	11.3819	Up	SLC18B1
SLC22A18AS	0.610305	5.64931	3.46016	0.000684269	0.00368769	-1.02606	Up	SLC22A18AS
SLC25A18	1.38115	10.0722	6.98268	6.41839e-11	3.1899e-09	14.4498	Up	SLC25A18
SLC25A25-AS1	1.04932	7.72243	6.96499	7.07614e-11	3.48354e-09	14.3551	Up	SLC25A25-AS1
SLC25A34	0.539291	7.12485	3.32543	0.00108394	0.00544034	-1.45042	Up	SLC25A34
SLC25A48	0.94976	6.89266	6.29264	2.61157e-09	7.67043e-08	10.8604	Up	SLC25A48
SLC25A53	0.64508	4.48486	2.95642	0.00356005	0.0148091	-2.53634	Up	SLC25A53
SLC26A10P	0.592799	6.92838	3.8386	0.000174921	0.00115931	0.242928	Up	SLC26A10P
SLC27A1	0.622196	8.10238	4.11649	6.01679e-05	0.000461657	1.2446	Up	SLC27A1
SLC29A4	0.834154	6.40136	4.42114	1.75623e-05	0.000160402	2.40773	Up	SLC29A4
SLC2A1	1.14997	4.9177	5.68666	5.61904e-08	1.10284e-06	7.89981	Up	SLC2A1
SLC2A1-DT	0.523515	4.60387	2.50693	0.0131277	0.0431456	-3.70259	Up	SLC2A1-DT
SLC2A9	0.590742	6.13753	3.76629	0.000228841	0.00146133	-0.00815292	Up	SLC2A9
SLC30A7	0.563978	8.6932	4.44054	1.62034e-05	0.000150031	2.48404	Up	SLC30A7
SLC34A3	0.584171	7.35447	3.64584	0.00035504	0.0021148	-0.417458	Up	SLC34A3
SLC35E1	1.9097	11.581	11.7213	1.42281e-23	7.40713e-20	42.8468	Up	SLC35E1
SLC35E2A	1.34276	9.0001	5.88667	2.08343e-08	4.69064e-07	8.85552	Up	SLC35E2A
SLC35F2	0.530717	6.4097	3.18513	0.00172471	0.00805638	-1.87663	Up	SLC35F2
SLC38A4-AS1	0.639356	4.79885	3.38159	0.000896318	0.00463725	-1.27534	Up	SLC38A4-AS1
SLC39A11	0.558029	7.28472	3.9282	0.000124738	0.000864409	0.559553	Up	SLC39A11
SLC39A12	1.54384	8.24253	7.92782	2.94756e-13	2.95096e-11	19.6812	Up	SLC39A12
SLC40A1	1.01863	7.49647	5.26757	4.18569e-07	6.38555e-06	5.97077	Up	SLC40A1
SLC44A1	1.53763	7.35176	8.51877	8.7752e-15	1.40565e-12	23.1033	Up	SLC44A1
SLC47A2	0.581452	4.43374	2.63013	0.00932766	0.0326837	-3.40044	Up	SLC47A2
SLC4A11	1.13858	7.59395	6.13436	5.92571e-09	1.58812e-07	10.0687	Up	SLC4A11
SLC52A3	1.32836	4.28402	5.88666	2.08358e-08	4.69064e-07	8.85545	Up	SLC52A3
SLC5A3	1.77147	6.42623	8.34854	2.4397e-14	3.37435e-12	22.1072	Up	SLC5A3
SLC6A1	0.510441	10.1814	3.3562	0.00097703	0.00499004	-1.35481	Up	SLC6A1
SLC6A12	1.03581	6.83855	5.35626	2.75936e-07	4.39976e-06	6.37039	Up	SLC6A12
SLC6A16	0.8677	6.4066	4.83862	2.94072e-06	3.40208e-05	4.10656	Up	SLC6A16
SLC7A10	0.682602	5.37081	3.66352	0.000333094	0.00200937	-0.358088	Up	SLC7A10
SLC7A5	0.791802	8.97586	6.76244	2.14251e-10	8.83478e-09	13.2809	Up	SLC7A5
SLC7A9	0.53685	6.93301	3.01698	0.00295003	0.0126469	-2.36593	Up	SLC7A9
SLCO1C1	0.750766	8.77176	4.55471	1.00366e-05	9.90066e-05	2.93839	Up	SLCO1C1
SLCO4A1	1.36804	7.74315	6.7627	2.13945e-10	8.83478e-09	13.2823	Up	SLCO4A1
SLF1	0.71087	5.54748	3.99448	9.67777e-05	0.000692067	0.797683	Up	SLF1
SLF2	1.56847	7.06803	7.17966	2.14754e-11	1.19573e-09	15.5123	Up	SLF2
SLMAP	0.594406	4.23681	2.7644	0.00633934	0.0239063	-3.05599	Up	SLMAP
SLTM	0.677626	9.82371	5.47363	1.57877e-07	2.70809e-06	6.90645	Up	SLTM
SMAD1-AS2	0.576512	3.91969	2.6696	0.00833885	0.0298416	-3.30081	Up	SMAD1-AS2
SMAD5	0.848506	5.98494	5.21968	5.23192e-07	7.7105e-06	5.75696	Up	SMAD5
SMAD5-AS1	0.531229	4.57057	2.47715	0.0142322	0.0460705	-3.77361	Up	SMAD5-AS1
SMAD6	1.34919	6.91908	5.98393	1.27638e-08	3.04809e-07	9.32805	Up	SMAD6
SMARCC1	1.40556	6.84948	8.51715	8.8616e-15	1.40866e-12	23.0938	Up	SMARCC1
SMARCC2	0.543838	4.23987	2.49891	0.0134173	0.0439172	-3.72178	Up	SMARCC2
SMARCD2	0.576702	7.48094	4.96459	1.67817e-06	2.06904e-05	4.64193	Up	SMARCD2
SMC5	0.94595	6.44573	4.49538	1.2887e-05	0.000122875	2.70116	Up	SMC5
SMCHD1	1.0238	7.6619	5.50113	1.38363e-07	2.40909e-06	7.0332	Up	SMCHD1
SMCR5	0.60934	5.00638	3.21206	0.00157945	0.00748361	-1.79608	Up	SMCR5
SMIM10	1.04567	5.20537	5.62075	7.75572e-08	1.45238e-06	7.58972	Up	SMIM10
SMIM14	0.936277	6.13854	4.98957	1.49976e-06	1.88593e-05	4.74931	Up	SMIM14
SMIM3	0.711178	7.33123	5.2833	3.88878e-07	5.96758e-06	6.04131	Up	SMIM3
SMOC2	0.753305	5.6487	3.4166	0.000795189	0.00419003	-1.16487	Up	SMOC2
SMURF2	1.14911	9.10355	8.19236	6.18977e-14	7.53776e-12	21.2005	Up	SMURF2
SNAP23	0.893879	7.99737	6.82924	1.48962e-10	6.58596e-09	13.6332	Up	SNAP23
SNAPC1	0.594886	6.66616	3.50017	0.000595332	0.00329454	-0.897222	Up	SNAPC1
SNHG12	0.736324	9.1487	5.6597	6.41273e-08	1.23876e-06	7.77266	Up	SNHG12
SNHG19	0.910912	8.55108	6.70719	2.88977e-10	1.15281e-08	12.991	Up	SNHG19
SNHG6	0.960203	11.108	9.08632	2.75309e-16	7.54347e-14	26.4777	Up	SNHG6
SNN	0.510749	12.024	3.84982	0.000167724	0.00111623	0.282233	Up	SNN
SNRNP48	1.67871	7.79163	10.612	1.83958e-20	2.39421e-17	35.8565	Up	SNRNP48
SNTA1	0.552016	8.18171	4.42179	1.75149e-05	0.000160114	2.41029	Up	SNTA1
SNX21	1.07	8.09549	6.52173	7.81207e-10	2.6462e-08	12.0279	Up	SNX21
SNX31	1.72187	5.51268	6.2182	3.84525e-09	1.07626e-07	10.4865	Up	SNX31
SOAT1	0.653822	4.78149	2.80627	0.00560366	0.0216254	-2.94537	Up	SOAT1
SOBP	0.55334	7.71173	3.39767	0.00084845	0.00443144	-1.22471	Up	SOBP
SOD1-DT	1.08838	4.83784	5.01152	1.35829e-06	1.73741e-05	4.84399	Up	SOD1-DT
SON	0.920977	9.01237	6.13598	5.87653e-09	1.57901e-07	10.0767	Up	SON
SORBS1	1.21122	8.3239	7.90834	3.30373e-13	3.19985e-11	19.5702	Up	SORBS1
SOWAHA	0.684954	10.2804	4.69547	5.49623e-06	5.79457e-05	3.5108	Up	SOWAHA
SOX10	1.03674	8.39516	5.51504	1.29405e-07	2.27211e-06	7.09752	Up	SOX10
SOX2	0.939293	7.50613	5.00791	1.3806e-06	1.75946e-05	4.82842	Up	SOX2
SOX2-OT	1.18814	9.47778	6.00825	1.12834e-08	2.73852e-07	9.447	Up	SOX2-OT
SOX8	0.762439	8.85978	4.62092	7.57301e-06	7.68146e-05	3.20595	Up	SOX8
SOX9	1.39855	9.32087	7.26431	1.33537e-11	7.9907e-10	15.9737	Up	SOX9
SP100	0.745358	5.65932	3.8772	0.000151316	0.00102239	0.378588	Up	SP100
SP110	0.683749	6.75423	4.31862	2.67665e-05	0.000231472	2.00892	Up	SP110
SP3	0.570926	9.1927	5.67218	6.03272e-08	1.17384e-06	7.83145	Up	SP3
SPACDR	0.589164	6.20093	3.36872	0.000936394	0.0048135	-1.31566	Up	SPACDR
SPARC	0.651644	9.18284	3.4952	0.000605776	0.00333987	-0.913325	Up	SPARC
SPART	0.64427	8.94154	4.05765	7.5764e-05	0.000561662	1.02771	Up	SPART
SPATA1	0.674779	4.19459	3.1005	0.00226582	0.0101513	-2.12585	Up	SPATA1
SPATA13	0.63109	4.40304	2.58821	0.010492	0.0359944	-3.50474	Up	SPATA13
SPATA31F1	0.52061	3.75072	2.61579	0.0097121	0.0337863	-3.43629	Up	SPATA31F1
SPATA46	0.593979	5.0149	2.92065	0.00397271	0.0162466	-2.63553	Up	SPATA46
SPATA6	0.851893	5.45176	4.30858	2.78837e-05	0.000239641	1.97026	Up	SPATA6
SPEN-AS1	0.615749	8.19189	4.8578	2.70161e-06	3.15703e-05	4.18744	Up	SPEN-AS1
SPG21	1.12717	9.26424	7.90396	3.38946e-13	3.26769e-11	19.5453	Up	SPG21
SPIRE2	1.37089	5.64455	6.48136	9.6801e-10	3.19966e-08	11.8203	Up	SPIRE2
SPOCD1	0.632291	4.28157	3.09419	0.00231186	0.0103376	-2.14418	Up	SPOCD1
SPOPL	0.59344	9.36635	4.36833	2.18396e-05	0.000194271	2.20135	Up	SPOPL
SPPL2B	0.802185	6.26453	3.87422	0.000153024	0.00103192	0.368078	Up	SPPL2B
SPPL3	1.173	6.22746	6.43536	1.2348e-09	3.96893e-08	11.5848	Up	SPPL3
SPR	0.739443	6.70755	3.92135	0.00012803	0.000883983	0.535137	Up	SPR
SPRR4	0.629367	6.61895	3.35578	0.000978407	0.00499371	-1.35611	Up	SPRR4
[truncated: 18,825 more rows]

## Sheet: S4
blue module
RPS9
LILRA6
AL353759.1
HIST1H2BD
GALNT11
BASP1
TPST1
ABCC5
CCDC167
AC034268.2
COX4I1
SIGLEC5
SIGLEC14
AC018755.2
PFKFB4
MANSC1
GLIPR2
CD96
NCF1
NCF1B
NCF1C
FAM157B
ZNF428
SRRM5
AP000944.5
CDC42EP2
PREX1
NBEAL1
RPL12
RPL12P8
RPL12P35
CCDC125
LINC00513
AC016831.1
AC016831.7
ANKRD36C
AL451136.1
TESK2
AL669983.1
TMEM120A
TLR1
TLR6
HSPA1L
EPB41L4A-AS1
EPB41L4A
AC116903.1
AC116903.2
SLCO3A1
UNC93B1
TOM1L2
ABR
ZBTB34
C15orf61
IQCH-AS1
TNFSF14
LHFPL3
AC068888.1
EIF4B
KLHL18
ABHD5
KIAA0319L
STAU1
GLT1D1
ARHGAP27
RAB11FIP1
RBMS1
OSBPL2
AC124312.1
SNRPN
SNURF
CHMP2A
RPS6
GPR141
EPDR1
SLC26A8
REPS2
AC132812.1
KPNA2P3
ARHGAP27P1-BPTFP1-KPNA2P3
DAZAP2
SEC23B
KIAA0319
CCDC34
NSFL1C
CRTC2
TLR8
AL139815.1
MSRB2
MLKL
DRG1
AL590385.2
HSPA6
HSPA7
TP53TG1
MRPL54
RGCC
ST6GALNAC2
AC015802.6
MEGF9
BRPF3
WBP1L
GNB2
LCP2
CREB5
SVIL
BOLA2-SMG1P6
APAF1
ANKS1B
STX3
PRMT1
LAMP2
KCNJ15
RPL13AP3
AL355773.1
GNAQ
PPP1R15A
CLP1
AC027319.1
PLIN3
LRPAP1
LINC-PINT
ALOX5
HSPA1B
AL671762.1
GNG12-AS1
WLS
LIMK2
DYRK1A
RAB31
TPM3
AC010149.1
AC018638.8
FAM157A
CSF2RA
SLC35F1
GLT8D2
PGAM1
FLOT1
ARRDC1
AL590627.2
POLR2J3
AC017116.2
AC093668.1
AC105052.4
APOBEC3D
IRAK3
APEX1
UGGT1
LRPPRC
CXCR1
GPSM3
CD53
CPPED1
LCP1
CPB2-AS1
STOML2
UBE2B
GUSBP11
RGL4
AP000347.1
NECAB2
UBR2
STAT3
ELMO1-AS1
ELMO1
ARHGAP9
CANT1
CACNA1E
P2RY13
DHTKD1
VSIG10
INPP5A
FAU
AC005726.1
UNC119
AC244453.1
AC246680.1
TJP2
SERINC3
C6orf89
AC244197.2
SH3BP5L
HSF1
RAB27A
RNF149
LASP1
AC006441.3
KCTD21-AS1
GAB2
VDR
ATP5PD
KCTD2
PSMB6
RBMS1P1
CRK
CCDC144NL-AS1
USP22
RPS14
NHSL2
FCGR2C
FCGR2A
ASH2L
SQOR
PLPPR2
SULF2
LTBR
PLAAT3
DNAH17
GNAL
MPPE1
THOC5
CNTNAP3
CNTNAP3C
AMD1
ZDHHC18
ACOX1
SLC2A14
CIDEB
NOP9
MID1IP1
C1QBP
NCOA1
KCNN2
DHRS12
C5AR2
FOS
KMT5B
DENND4C
CNPY3
LPIN2
ARID3A
LRP10
MSL3
CHST15
TALDO1
THRAP3
GAPVD1
RNASEL
EIF3I
UXT
C19orf53
SVIL-AS1
UPF3A
F12
PSRC1
MLF2
AKNAD1
CLCC1
GPSM2
ECE1
BMX
PTPRCAP
MBP
AC018437.1
AC018437.3
MCU
SSH2
TSEN34
F2RL1
PCBP1
IFITM2
AC008569.1
ADGRE5
KISS1R
LGALSL
SLC6A6
POLR1C
YIPF3
NFKBIB
TSFM
AVIL
APMAP
ST3GAL4
FCGR3A
FCGR3B
OLAH
AC005258.1
PEAK3
IGF1R
AC036108.1
CDC42
CDC42-AS1
NDUFA7
AC010323.1
SLC24A4
RPL29P12
NNT
XKR8
BLCAP
AC083798.2
KPNA1
SP1
HNRNPA1P7
HORMAD2-AS1
MTMR3
AC003681.1
RALB
TAGAP
AL035530.2
IMPDH1
CDK19
RGS19
DUSP6
HCAR3
AC026333.3
RAB24
MXD3
CASS4
ARHGDIB
MME-AS1
MME
HDLBP
ZNF438
PEX11B
CPT2
CDC123
AL512770.1
POLR1E
TGIF2-RAB5IF
RAB5IF
C3orf62
CHIC2
AC058822.1
SLC15A4
APOBEC3A
CXCR2
AC008038.1
EEF1G
AP002990.1
GTF2IRD2B
GTF2IRD2
AP000442.1
PATL1
HIST1H2BC
AL731567.1
PIK3R5
AGPAT2
SPATA2
DGAT2
AP003031.1
MAP4K4
TSPO
IL32
AC108134.3
RPL10
DNASE1L1
RNF19B
AL031602.2
NT5C2
IER3
IER3-AS1
PGK1
ATP7A
PGAM4
FTH1
BEST1
AL133410.3
IP6K2
TMEM154
EIF3H
SNX11
CDCA4
CLBA1
ANP32B
S100A4
RHOH
USP24
TNFRSF1A
ITGAM
MIR3936HG
SLC22A4
CBL
PSG2
PSG3
AC004784.1
PSG1
PSG11
TMCC3
MAU2
AL359762.3
SPATA1
INHBB
B4GALT5
HSPA8
HLX
AL445423.3
NCOA6
TP53INP2
RXRA
SNAP23
AC018362.1
AC018362.3
RAD17
AC009413.1
POP5
HIST1H2BE
IL27RA
TREM1
BPTF
AL034405.1
UTP14A
METRNL
ARHGAP19
ARHGAP19-SLIT1
DPEP2
SF3B5
POLR2H
PECAM1
MINDY1
IL1RN
MRTO4
C5AR1
C12orf76
ANKRD13A
AC069368.1
PLEKHO2
PDLIM7
ALKBH2
QKI
DHX34
HNRNPA1P4
SLC9A8
Z94721.2
CCR6
DNTTIP1
OTX1
CTBP2
CLEC1A
MYLK-AS1
PLAUR
TSC22D1
AC130304.1
AC092969.1
EPHB1
NMNAT1
PTRHD1
DENND3
KLHL21
CTDSP2
CEBPB
MRPL20
CD300A
MTLN
TBC1D3J
AL356481.1
GLE1
YWHAB
TCIRG1
CLTCL1
FAR2
PANX2
CA4
TSC22D3
ASF1B
MRPL24
LILRB2
SIVA1
BICRAL
PYGL
RAB43P1
RAB43
GHRL
GHRLOS
IL6R
ROPN1L
ORM1
RGS14
IQSEC1
NLRP3
SIRPB2
WDFY3-AS1
G6PD
CXorf38
APOBR
NSMCE1
AC090004.1
TMEM43
PYCARD
RPL15P3
SLC19A1
H3F3A
PHF21A
TPD52L2
MRPL12
AC139530.2
MMP25
MMP25-AS1
ZNF516
AC078819.1
AC012085.1
OCIAD2
LLCFC1
AC004687.2
TSPOAP1-AS1
RNF135
KLF6
KREMEN1
HIP1
ALPL
BRD8
GNG5
SV2A
TMEM121B
PACSIN2
TMX4
SEMA4A
VNN3
NLRP6
UBE2L6
LATS2
ZNF593
AL391650.1
ATF6
LMO4
AC241377.3
AL359258.1
AL390038.1
SPTLC2
AL590867.1
NABP2
CD93
EPAS1
CCDC61
PGLYRP1
PPCDC
ACTG1
NDEL1
NUMB
ULK1
MYBPH
FCGRT
CAMK1D
ADAMTSL4-AS1
NUP153
OXR1
AC090579.1
RPL7L1
TLR4
AGO4
ZNF746
AC011444.1
RFX2
KDM3B
MLLT1
ADAR
LRRFIP2
AC245041.2
PLBD1
NFIL3
DHRS7B
GTSCR1
NUP50
LAGE3
DAPK1
CNN2
RBPJ
RAB20
ADM
F5
RASSF2
RAC2
AOAH
BCL3
RPSAP12
SMPD5
STK4
ATP6V1A
C16orf70
NACC2
PPP1R3B
HNRNPK
NVL
AC092809.4
MAP7
AC005944.1
MGAM
CPQ
RPL27A
ST3GAL5
PRKCB
LITAF
RFLNB
CYB5A
SNX27
VAMP3
CDA
TOMM22
ALDH1A2
AQP9
SNRPA1
ITPK1
AL133338.2
AC008738.3
CEBPA
PITPNA
NLRP12
RAB7A
LILRA2
CD3G
VAV1
AP5B1
RNF24
PFDN1
CYSTM1
CASP9
NECTIN2
MT1F
GADD45B
FBL
SNHG29
LRRC75A
RSPO2
NRBF2
MSRB1
ANKUB1
RNF13
HAL
ZFAND3
AP001042.1
ETS2
CWC25
ESD
PHF2
SLC16A3
CSNK1D
STX11
ZFP36
USP10
AL031777.3
ATP6V0B
TMEM127
EXOSC9
CPEB4
MBOAT7
DNPH1
MRPL46
AC013489.3
MRPS11
TLR5
AL162377.1
HK2
RSL1D1
CBX4
FUT7
LMTK2
TOR1B
SELL
CCDC12
FOSL2
KMT2C
GK
GK-AS1
AL672207.1
AC112496.1
AL133268.1
USP3-AS1
USP3
SLC45A3
RALGAPA2
BIN2
RPL14
MAP3K5
RIPOR2
GPX3
STX2
HCLS1
ADAM9
AKR1A1
SPAG9
GPAT3
IL17RA
NOTCH1
FAM131A
RNF130
PILRA
MPZL2
EEF1AKMT1
OR52K3P
OR52K2
SLC22A15
PHF12
CDK5R1
ERICH1
AC092128.1
TSPAN16
PTPRJ
AC240565.1
LINC01002
HIST2H2BE
SEC14L1
CHST7
SIPA1L2
PPP1R18
RAB36
RALGAPB
C1RL
TFEB
RUNDC1
SNUPN
AC105036.3
AL049634.2
SIRPB1
MAPRE3
ARID1A
THEMIS2
NCSTN
SDAD1
RPL31
HIVEP1
SLC11A1
TRIOBP
ELL
AC010335.1
FRAT1
CYP4F3
RACK1
TKT
ORAI3
CYREN
TMEM140
GGCX
MAT2A
AC072022.1
BCL6
FNIP1
FGGY
GALNS
RPS26P54
FOXC1
MYD88
MAST3
MPZL1
C11orf98
LBHD1
AP001458.2
RHOG
EIF3D
PCNX1
TREML2
FPR2
FPR1
HERC3
AC098582.1
B3GNT8
AC011462.2
QPCT
OSCAR
OSTF1
GRB2
TUBA1A
CTSS
PWP1
CEACAM3
ZXDC
VASP
TSHZ3
GPR27
TNFAIP8L2
SCNM1
PSEN1
FAM53C
AC104116.1
AL035658.1
EP300-AS1
EP300
TBL1X
BECN1
CNTD1
ILF2
PLSCR1
REM2
IRF9
AL136295.5
MGRN1
SLC45A4
PHF23
MIDN
TOMM70
HCG27
TRIM8
PTAFR
PGS1
HIPK3
TRAPPC2L
TSG101
LTB4R
MILR1
AHCTF1
BMP6
ZNF239
POLR2G
PSMB3
RCSD1
PSAP
AL080243.2
SLC35E3
AL592148.2
EGLN1
AL450992.1
HCAR2
HAX1
HDGFL3
TM6SF1
SRPRB
HIST1H4H
COL7A1
ITM2B
RPLP0P6
LINC02613
MGST3
SH2B3
MPEG1
DOCK5
RNF144B
MOCS1
IFNAR1
PLXDC2
KIAA0556
RPS18
PCNP
AC073861.1
CAPRIN1
FBXL20
XPO6
CALCOCO2
DIP2B
SLC16A5
KDM5B
MCL1
TMEM88
NCF4
SIRPA
QSOX1
TNFSF13B
IDS
AP000879.1
FADD
LNPEP
FKBP15
SLC31A2
NADK
NLGN3
NDUFA8
THBD
SORL1
WAS
SERGEF
GNB1
AC005833.1
NDUFA9
NDUFA9P1
GIT2
COMMD1
AC018462.1
PHF13
ZNF200
ASPRV1
NOD2
AC007728.2
EGR1
PIK3CB
SETX
EVI2B
CCNJL
DRAIC
ANPEP
DPYD
SEC63P1
SEC63
MBOAT1
JARID2
SOS2
TECPR2
TFE3
TP53RK
SERPINA1
OXER1
ANKHD1-EIF4EBP3
ANKHD1
HLA-E
MICOS13
USB1
SH3GLB1
MOSPD2
MRVI1
MRVI1-AS1
LYVE1
SNHG32
LRRC25
SNRK
ANO10
NDUFA13
IL10RB
PAK1
SCPEP1
MAML1
APH1B
SLC12A6
TCN1
IL13RA1
BHLHE40
AP000757.1
FXYD6
LBR
HIST2H2AC
C1orf56
PRCP
PRKDC
RAB5C
H3F3C
AL049634.1
SIRPD
AC012363.1
EPB41L5
PELO
ITGA1
AC022126.1
AL132780.1
HAUS4
TMEM45B
ZMIZ1
MON1B
CLEC4E
RTF2
DNAJC30
HSCB
STEAP4
IL1R2
ARAP1-AS1
AL137857.1
LAPTM5
SRSF8
GPN1
RPL12P38
PDCD7
CHPF2
ENTPD1-AS1
AL365273.1
AL365273.2
ENTPD1
RUBCNL
USP4
MRPL9
AL355987.3
TMEM141
TMPPE
ESRRA
VEZT
GSR
PROK2
UBALD2
IL1B
SLC2A3
GNAI2
KIAA1211L
C21orf59-TCP10L
CHRNA10
AC245100.8
AC245100.7
TPTE2P1
PARP4
TPTE2P6
PDK3
CREBRF
ACTB
ZNF839
MBOAT2
LINC01890
ZMYND15
AL133227.1
EXTL3
JAML
TYROBP
MAP3K3
ZNF467
AC005037.1
HPSE
CIAO2B
AC097382.2
TBC1D14
TBC1D24
OSM
RBM23
LYN
PPP1R3D
DUSP1
AC022217.3
TUFT1
WIPI1
SMAP2
HDDC3
AC004882.3
UQCR10
NUDT16
CEBPD
NPL
MRPL34
ABHD8
KRTAP19-6
TNFSF13
S1PR4
AC079313.2
GPR84
AC079313.1
DENND5A
AC073263.1
BOLA3
TMEM258
AL121899.2
TGM3
KDM5A
SLC43A2
AC021733.2
CCN3
CCDC17
ATP6V1B2
HSH2D
FRAT2
RSPH3
TCL1A
HSPA1A
KCNE3
AP001372.1
DNAJC5
NUAK2
RPL13AP6
SHOC2
CFLAR
CRISPLD2
ADSL
AC093495.1
XPC
TBCB
CDS2
PLIN5
AC011498.4
HCK
DAPK2
CACUL1
AC009432.2
MCTP2
HIST1H2AC
MARF1
JAK1
C15orf39
SLC49A4
ALDH2
PISD
FAM49A
AC104623.1
PGD
UBTD1
S100Z
FGR
DYNLL1
SIGLEC9
POLR3C
PLEK
ATP6V0D1
AC023509.1
PRR13
EIF4E3
SLC12A5-AS1
MMP9
NLRC4
KIAA0040
INKA2
STPG2
CAP1
ALOX5AP
FFAR2
CHERP
C19orf44
CSF2RB
SRPK1
MARC1
CSGALNACT2
AL035456.1
DNAJC9
FAM149B1
SNRNP40
HMOX1
PGM1
MANBA
PPTC7
NRDC
ZNF106
SNRNP25
CXCR4
POLR3K
APBB1IP
PSG9
PPIH
AC098484.4
SERTAD3
ABTB1
RHOB
PTTG1IP
WDFY2
MRPS24
SPEN
ZNF185
LAT2
YIPF1
TMEM147
RPGRIP1
TRIB1
MAK
NAP1L4
IRF2BPL
HOMER1
MEFV
LSMEM1
TGFA
ITPRIP
AL162742.1
LRG1
RILPL1
LINC01359
SLC2A3P2
MRPL23
NTNG2
ZNF18
COL18A1
TMEM91
MARCKS
NDST1
PADI4
IGF2R
AL513327.1
PNPLA1
ARL11
SBNO2
TBKBP1
CREBBP
CAMK2G
DYSF
SLC25A44
NIBAN1
RPL29
FAM20B
OXSR1
EEPD1
AC233964.1
CADM4
C12orf57
RAB35
ARAP3
ANTXR2
AC104655.1
MRPS9
CU639417.1
HSF2BP
H2BFS
AC009950.1
RAF1
NDUFB7
ANKS1A
DARS
TRPM6
PHLPP1
PXK
NINJ1
MAN2A2
PLCG2
TMEM185B
FLOT2
CREB1
PLIN4
LINC02422
HOTAIRM1
AC005828.3
ALPK1
AP001266.2
ITCH-IT1
AC023794.4
PSMD6-AS2
ARPC5L
SELENOW
KCNE1
KCNE1B
ANP32AP1
SYK
ECHDC3
MRPL14
HIST1H4C
ITM2A
IRS2
M6PR
SLC15A3
JUNB
ANXA2R
GATA2
RAB32
PLXNC1
ERV3-1
RGL2
SLC36A1
LINC00842
HNRNPA1P33
AC004900.1
AC010507.2
NENF
HIST2H2AA4
CTBS
AKIRIN2
ZFP36L2
RPL10A
FRMD8
EPOR
TNNI2
VAMP8
AC011466.1
HADHB
VSIR
AC114271.1
ICAM3
EPHB4
TMCO3
GM2A
SUSD6
MX2
ACTN1
TLE3
AC005071.1
MYADM
RPL3P4
CSF3R
NARF
SKAP1
F11R
NASP
LINC02802
AC079228.1
MIR762HG
AC135048.2
HERPUD1
SPI1
KDM6B
AP1G1
MAPK3
PAPSS2
RPSAP15
RPSAP58
AL162591.1
RPSAP17

## Sheet: S5
blood	brain
G6PD	ATP5MC3
PGD	ACSF2
ALOX5	NOX4
HMOX1	FLT3
ULK1	TP53
BECN1	KRAS
WIPI1	HRAS
MAPK3	GOT1
EPAS1	ALOX12B
TLR4	ATG4D
IL1B	GABARAPL2
MLLT1	GABARAPL1
PHF21A	SAT1
HDDC3	EGFR
QSOX1	MAPK9
KDM5A	PRKAA2
EGR1	ELAVL1
KDM6B	ACVR1B
	EPAS1
	HILPDA
	HIF1A
	ANO6
	HMGB1
	ATM
	MTDH
	SIRT1
	FBXW7
	POR
	NR1D2
	USP7
	AGPAT3
	BRPF1
	GRIA3
	PEX6
	PHF21A
	ACADSB
	SNCA
	SIRT3
	DLD
	WWTR1
	IFNA17
	SMG9
	PPARG
	MICU1
	KLF2
	FOXO4
	YTHDC2
	DDR2
	TRIM46
	KDM5A
	IDO1
	GSTZ1
	GJA1
	PGRMC1
	YAP1
	NDRG1
	ARHGEF26-AS1
	TIMP1
	KDM6B
	CFL1

## Sheet: S6
Univariate Feature Selector	SelectKBest	VarianceThreshold	Sequential Feature Selection	LassoCV	SVMCV	Random Forest
ATP5MC3	GOT1	ATP5MC3	TP53	ATP5MC3	ACSF2	MICU1
GABARAPL2	GABARAPL2	ACSF2	GOT1	GOT1	NOX4	GOT1
FBXW7	SNCA	NOX4	PRKAA2	SAT1	FLT3	HMGB1
SNCA	SIRT3	FLT3	HMGB1	EGFR	TP53	SNCA
GJA1	MICU1	TP53	GRIA3	MAPK9	ALOX12B	DLD
		KRAS		HIF1A	ATG4D
		HRAS		ANO6	ELAVL1
		GOT1		HMGB1	HILPDA
		ALOX12B		FBXW7	ATM
		ATG4D		NR1D2	AGPAT3
		GABARAPL2		USP7	PEX6
		GABARAPL1		DLD	PHF21A
		SAT1		MICU1	ACADSB
		EGFR		GJA1	SIRT3
		MAPK9		NDRG1	DLD
		PRKAA2			IFNA17
		ELAVL1			SMG9
		ACVR1B			MICU1
		EPAS1			FOXO4
		HILPDA			YTHDC2
		HIF1A			TRIM46
		ANO6			KDM5A
		HMGB1			IDO1
		ATM			GSTZ1
		MTDH
		SIRT1
		FBXW7
		POR
		NR1D2
		USP7
		AGPAT3
		BRPF1
		GRIA3
		PEX6
		PHF21A
		ACADSB
		SNCA
		SIRT3
		DLD
		WWTR1
		IFNA17
		SMG9
		PPARG
		MICU1
		KLF2
		FOXO4
		YTHDC2
		DDR2
		TRIM46
		KDM5A
		IDO1
		GSTZ1
		GJA1
		PGRMC1
		YAP1
		NDRG1
		ARHGEF26-AS1
		TIMP1
		KDM6B
		CFL1

## Sheet: S7
Univariate Feature Selector	SelectKBest	VarianceThreshold	Sequential Feature Selection	LassoCV	SVMCV	Random Forest
G6PD	G6PD	G6PD	G6PD	G6PD	G6PD	ULK1
PGD	PGD	PGD	HMOX1	PGD	PGD	PGD
ULK1	ALOX5	ULK1	WIPI1	ALOX5	ALOX5	G6PD
IL1B	ULK1	IL1B	TLR4	HMOX1	HMOX1	HMOX1
KDM6B	KDM6B		EGR1	ULK1	ULK1	KDM6B
				WIPI1	MAPK3
				MAPK3	EPAS1
				TLR4	TLR4
				IL1B	IL1B
				HDDC3	MLLT1
				KDM5A	HDDC3
				EGR1	KDM5A
				KDM6B	EGR1
					KDM6B

## Sheet: S8
SNP	Chr	BP	A1	A2	Freq	Probe	Probe_Chr	Probe_bp	Gene	Orientation	b	SE	p
rs66489612	7	54774121	A	G	0.155	ENSG00000146648	7	55086714	EGFR	+	-0.256179	0.0522628	9.49902e-07
rs13229290	7	54779952	A	G	0.15	ENSG00000146648	7	55086714	EGFR	+	-0.270119	0.053372	4.16922e-07
rs56106912	7	54780797	G	A	0.155	ENSG00000146648	7	55086714	EGFR	+	-0.256518	0.0521135	8.55351e-07
rs111249694	7	54781428	A	G	0.155	ENSG00000146648	7	55086714	EGFR	+	-0.257153	0.0521212	8.06655e-07
rs6959469	7	54783429	C	G	0.155	ENSG00000146648	7	55086714	EGFR	+	-0.259894	0.052113	6.12847e-07
rs13238979	7	54783828	T	A	0.155	ENSG00000146648	7	55086714	EGFR	+	-0.260301	0.0521083	5.87193e-07
rs13224427	7	54784041	A	G	0.155	ENSG00000146648	7	55086714	EGFR	+	-0.260468	0.0521065	5.76985e-07
rs36080692	7	54784177	G	C	0.155	ENSG00000146648	7	55086714	EGFR	+	-0.260765	0.0521066	5.60199e-07
rs35827838	7	54785619	T	C	0.154	ENSG00000146648	7	55086714	EGFR	+	-0.256308	0.0521993	9.09945e-07
rs11768524	7	54787393	C	T	0.174	ENSG00000146648	7	55086714	EGFR	+	-0.240961	0.0500476	1.47467e-06
rs73132748	7	54787427	C	T	0.174	ENSG00000146648	7	55086714	EGFR	+	-0.240978	0.0500468	1.47161e-06
rs66900621	7	54792844	G	A	0.176	ENSG00000146648	7	55086714	EGFR	+	-0.238682	0.0496318	1.51649e-06
rs7780873	7	54792967	T	C	0.176	ENSG00000146648	7	55086714	EGFR	+	-0.238669	0.0496262	1.5143e-06
rs11771938	7	54801494	A	T	0.254	ENSG00000146648	7	55086714	EGFR	+	-0.197096	0.0425818	3.68069e-06
rs34017165	7	54806128	T	G	0.175	ENSG00000146648	7	55086714	EGFR	+	-0.235651	0.0497971	2.2207e-06
rs7806881	7	54806276	C	T	0.176	ENSG00000146648	7	55086714	EGFR	+	-0.229136	0.0497251	4.06455e-06
rs73132769	7	54806808	A	G	0.175	ENSG00000146648	7	55086714	EGFR	+	-0.232042	0.0497611	3.11445e-06
rs2330770	7	54809200	T	C	0.227	ENSG00000146648	7	55086714	EGFR	+	-0.212306	0.0446727	2.00938e-06
rs13238556	7	54810904	C	T	0.158	ENSG00000146648	7	55086714	EGFR	+	-0.251537	0.0515652	1.07148e-06
rs68137968	7	54811344	A	G	0.158	ENSG00000146648	7	55086714	EGFR	+	-0.251563	0.0515659	1.06908e-06
rs1563210	7	54816774	G	A	0.16	ENSG00000146648	7	55086714	EGFR	+	-0.255275	0.0514696	7.05945e-07
rs68174123	7	54817906	T	C	0.159	ENSG00000146648	7	55086714	EGFR	+	-0.251964	0.0515648	1.02719e-06
rs35830108	7	54820896	A	G	0.159	ENSG00000146648	7	55086714	EGFR	+	-0.252032	0.0515591	1.01752e-06
rs6946165	7	54828009	C	G	0.158	ENSG00000146648	7	55086714	EGFR	+	-0.252088	0.0515311	9.98374e-07
rs6967327	7	54828242	G	A	0.158	ENSG00000146648	7	55086714	EGFR	+	-0.252084	0.0515296	9.98045e-07
rs66941452	7	54830586	C	G	0.158	ENSG00000146648	7	55086714	EGFR	+	-0.25216	0.0515252	9.8851e-07
rs6972258	7	54831317	C	G	0.158	ENSG00000146648	7	55086714	EGFR	+	-0.252194	0.0515227	9.83975e-07
rs34945494	7	54833270	G	A	0.158	ENSG00000146648	7	55086714	EGFR	+	-0.252746	0.0515697	9.53207e-07
rs12672585	7	54834961	C	T	0.158	ENSG00000146648	7	55086714	EGFR	+	-0.252334	0.051513	9.65931e-07
rs12667739	7	54843964	A	G	0.158	ENSG00000146648	7	55086714	EGFR	+	-0.253601	0.0514711	8.34766e-07
rs112931225	7	54844074	T	C	0.099	ENSG00000146648	7	55086714	EGFR	+	-0.371999	0.0697528	9.65459e-08
rs36084443	7	54846553	T	G	0.158	ENSG00000146648	7	55086714	EGFR	+	-0.253914	0.0514993	8.20453e-07
rs12673235	7	54851305	T	C	0.161	ENSG00000146648	7	55086714	EGFR	+	-0.253753	0.051164	7.06372e-07
rs7784939	7	54851758	A	G	0.161	ENSG00000146648	7	55086714	EGFR	+	-0.253532	0.0514452	8.29936e-07
rs7784945	7	54851772	T	G	0.176	ENSG00000146648	7	55086714	EGFR	+	-0.244785	0.050183	1.07252e-06
rs7784965	7	54851805	C	G	0.16	ENSG00000146648	7	55086714	EGFR	+	-0.248164	0.0515455	1.47595e-06
rs73122100	7	54854197	A	G	0.159	ENSG00000146648	7	55086714	EGFR	+	-0.251649	0.0512848	9.2531e-07
rs73122101	7	54854323	A	G	0.16	ENSG00000146648	7	55086714	EGFR	+	-0.248472	0.051304	1.27807e-06
rs73123904	7	54854350	A	G	0.16	ENSG00000146648	7	55086714	EGFR	+	-0.248316	0.0512398	1.25877e-06
rs13225781	7	54857390	C	T	0.16	ENSG00000146648	7	55086714	EGFR	+	-0.24776	0.0512242	1.31962e-06
rs1113579	7	54857954	T	C	0.16	ENSG00000146648	7	55086714	EGFR	+	-0.247744	0.0512229	1.32085e-06
rs55782109	7	54860115	T	C	0.16	ENSG00000146648	7	55086714	EGFR	+	-0.247835	0.0512211	1.30798e-06
rs13244534	7	54860934	G	A	0.16	ENSG00000146648	7	55086714	EGFR	+	-0.2478	0.0512172	1.31008e-06
rs6977939	7	54862484	A	G	0.16	ENSG00000146648	7	55086714	EGFR	+	-0.247445	0.0512204	1.3586e-06
rs1569265	7	54863885	A	G	0.16	ENSG00000146648	7	55086714	EGFR	+	-0.247815	0.0512149	1.3067e-06
rs73123947	7	54866212	G	A	0.168	ENSG00000146648	7	55086714	EGFR	+	-0.252133	0.0500103	4.61598e-07
rs6952650	7	54866841	C	T	0.16	ENSG00000146648	7	55086714	EGFR	+	-0.250468	0.0512038	1.00023e-06
rs111335379	7	54867232	T	C	0.1	ENSG00000146648	7	55086714	EGFR	+	-0.382853	0.0695162	3.64183e-08
rs67541618	7	54870521	C	T	0.16	ENSG00000146648	7	55086714	EGFR	+	-0.255628	0.0512385	6.06985e-07
rs36066738	7	54877149	T	C	0.16	ENSG00000146648	7	55086714	EGFR	+	-0.257283	0.0513346	5.39003e-07
rs73123977	7	54879374	C	G	0.16	ENSG00000146648	7	55086714	EGFR	+	-0.257222	0.051336	5.42722e-07
rs73123980	7	54879589	T	G	0.16	ENSG00000146648	7	55086714	EGFR	+	-0.257249	0.0513368	5.41461e-07
rs12718921	7	54885627	C	T	0.16	ENSG00000146648	7	55086714	EGFR	+	-0.265925	0.0515357	2.46931e-07
rs6975277	7	54886587	T	C	0.16	ENSG00000146648	7	55086714	EGFR	+	-0.256315	0.0515337	6.56733e-07
rs34874238	7	54891801	A	C	0.159	ENSG00000146648	7	55086714	EGFR	+	-0.257432	0.0519193	7.11081e-07
rs66776545	7	54895936	T	C	0.159	ENSG00000146648	7	55086714	EGFR	+	-0.259846	0.0528109	8.64057e-07
rs67951827	7	54895977	T	C	0.159	ENSG00000146648	7	55086714	EGFR	+	-0.260733	0.0528381	8.03315e-07
rs13222122	7	54896302	T	G	0.159	ENSG00000146648	7	55086714	EGFR	+	-0.260998	0.0529389	8.21568e-07
rs7458480	7	54898551	A	G	0.725	ENSG00000146648	7	55086714	EGFR	+	0.237832	0.0436823	5.19278e-08
rs4263706	7	54911742	G	T	0.163	ENSG00000146648	7	55086714	EGFR	+	0.298309	0.0520443	9.93544e-09
rs77973211	7	54914729	C	A	0.144	ENSG00000146648	7	55086714	EGFR	+	-0.443722	0.0574363	1.11448e-14
rs75558573	7	54915165	G	C	0.014	ENSG00000146648	7	55086714	EGFR	+	-1.38572	0.176602	4.27613e-15
rs61022057	7	54915489	A	T	0.144	ENSG00000146648	7	55086714	EGFR	+	-0.442706	0.0573654	1.18824e-14
rs60596612	7	54915690	G	A	0.144	ENSG00000146648	7	55086714	EGFR	+	-0.449155	0.0575817	6.17577e-15
rs75061358	7	54916280	G	T	0.056	ENSG00000146648	7	55086714	EGFR	+	-1.06615	0.0898179	1.69222e-32
rs12534087	7	54916438	A	G	0.162	ENSG00000146648	7	55086714	EGFR	+	0.271831	0.0519369	1.65993e-07
rs115849102	7	54918176	A	G	0.146	ENSG00000146648	7	55086714	EGFR	+	-0.418674	0.0567994	1.69234e-13
rs142950337	7	54918294	G	C	0.144	ENSG00000146648	7	55086714	EGFR	+	-0.440642	0.0570878	1.17551e-14
rs115204793	7	54919886	G	A	0.145	ENSG00000146648	7	55086714	EGFR	+	-0.433863	0.0567484	2.08331e-14
rs149352678	7	54920906	T	C	0.073	ENSG00000146648	7	55086714	EGFR	+	-1.05581	0.0770128	8.90266e-43
rs6957408	7	54923277	T	C	0.168	ENSG00000146648	7	55086714	EGFR	+	-0.362344	0.0531802	9.52422e-12
rs4947948	7	54923426	A	G	0.162	ENSG00000146648	7	55086714	EGFR	+	0.299292	0.0519585	8.40072e-09
rs78031751	7	54925645	T	C	0.145	ENSG00000146648	7	55086714	EGFR	+	-0.446521	0.0565314	2.81979e-15
rs12535163	7	54926397	G	A	0.162	ENSG00000146648	7	55086714	EGFR	+	0.304122	0.0517759	4.25883e-09
rs6975304	7	54929373	C	T	0.145	ENSG00000146648	7	55086714	EGFR	+	-0.443856	0.0564987	3.96487e-15
rs12535277	7	54929798	G	C	0.162	ENSG00000146648	7	55086714	EGFR	+	0.302616	0.0516013	4.50489e-09
rs4540365	7	54932994	C	T	0.166	ENSG00000146648	7	55086714	EGFR	+	0.303898	0.0514	3.37122e-09
rs13241691	7	54934566	A	C	0.156	ENSG00000146648	7	55086714	EGFR	+	0.288396	0.0522268	3.35176e-08
rs12671479	7	54934618	G	A	0.166	ENSG00000146648	7	55086714	EGFR	+	0.30491	0.0514014	2.99383e-09
rs4357243	7	54936038	A	T	0.165	ENSG00000146648	7	55086714	EGFR	+	0.306249	0.0513987	2.54868e-09
rs59010780	7	54937114	A	C	0.144	ENSG00000146648	7	55086714	EGFR	+	-0.461309	0.056453	3.04419e-16
rs79335915	7	54938130	T	C	0.143	ENSG00000146648	7	55086714	EGFR	+	-0.462394	0.0564417	2.56029e-16
rs76928645	7	54941328	T	C	0.078	ENSG00000146648	7	55086714	EGFR	+	-1.01922	0.0739779	3.48836e-43
rs4520120	7	54944051	G	C	0.165	ENSG00000146648	7	55086714	EGFR	+	0.308427	0.0513	1.83002e-09
rs12537898	7	54944333	T	C	0.156	ENSG00000146648	7	55086714	EGFR	+	0.2922	0.0521278	2.07714e-08
rs11770731	7	54944910	T	C	0.156	ENSG00000146648	7	55086714	EGFR	+	0.292113	0.0521407	2.11399e-08
rs151057105	7	54944920	T	C	0.085	ENSG00000146648	7	55086714	EGFR	+	-0.902386	0.0719993	4.91043e-36
rs12668798	7	54945859	A	G	0.185	ENSG00000146648	7	55086714	EGFR	+	0.288855	0.0493479	4.81516e-09
rs58626582	7	54946030	G	A	0.143	ENSG00000146648	7	55086714	EGFR	+	-0.468614	0.0563406	8.98247e-17
rs74504435	7	54949256	G	A	0.074	ENSG00000146648	7	55086714	EGFR	+	-1.06498	0.075785	7.4203e-45
rs4634589	7	54949428	G	A	0.165	ENSG00000146648	7	55086714	EGFR	+	0.307625	0.0512562	1.95249e-09
rs79093312	7	54949504	C	T	0.144	ENSG00000146648	7	55086714	EGFR	+	-0.470208	0.0562627	6.41308e-17
rs12666999	7	54949968	G	C	0.183	ENSG00000146648	7	55086714	EGFR	+	0.303032	0.0497659	1.13516e-09
rs6946428	7	54958609	T	C	0.285	ENSG00000146648	7	55086714	EGFR	+	-0.376076	0.0429927	2.18269e-18
rs77799804	7	54964844	T	C	0.286	ENSG00000146648	7	55086714	EGFR	+	-0.371571	0.0429504	5.09779e-18
rs12670307	7	54965724	T	C	0.158	ENSG00000146648	7	55086714	EGFR	+	0.298096	0.0521024	1.05682e-08
rs7793297	7	54966103	T	C	0.286	ENSG00000146648	7	55086714	EGFR	+	-0.371965	0.0429586	4.77255e-18
rs55662545	7	54968959	A	G	0.32	ENSG00000146648	7	55086714	EGFR	+	-0.329185	0.0420237	4.75173e-15
rs73410447	7	54970151	A	C	0.319	ENSG00000146648	7	55086714	EGFR	+	-0.33023	0.0420212	3.88302e-15
rs73410456	7	54972357	A	G	0.318	ENSG00000146648	7	55086714	EGFR	+	-0.300165	0.0420642	9.6171e-13
rs77767664	7	54973692	T	A	0.238	ENSG00000146648	7	55086714	EGFR	+	-0.422597	0.0454457	1.41856e-20
rs2538067	7	54975418	A	G	0.26	ENSG00000146648	7	55086714	EGFR	+	-0.392596	0.0450798	3.06818e-18
rs2538068	7	54976362	A	G	0.345	ENSG00000146648	7	55086714	EGFR	+	-0.324996	0.0404551	9.47378e-16
rs2538069	7	54977929	G	C	0.313	ENSG00000146648	7	55086714	EGFR	+	-0.389139	0.042342	3.91497e-20
rs2709273	7	54978134	C	G	0.282	ENSG00000146648	7	55086714	EGFR	+	-0.381655	0.0435897	2.02971e-18
rs2709274	7	54978538	G	A	0.313	ENSG00000146648	7	55086714	EGFR	+	-0.389013	0.0423321	3.94495e-20
rs2252703	7	54978666	G	A	0.313	ENSG00000146648	7	55086714	EGFR	+	-0.389274	0.0423228	3.65549e-20
rs2709276	7	54980144	A	G	0.295	ENSG00000146648	7	55086714	EGFR	+	-0.385772	0.0435287	7.82549e-19
rs2330759	7	54980346	T	C	0.333	ENSG00000146648	7	55086714	EGFR	+	-0.346084	0.0411576	4.14374e-17
rs2330760	7	54980560	C	T	0.157	ENSG00000146648	7	55086714	EGFR	+	0.304409	0.0519801	4.73397e-09
rs17172409	7	54981170	C	T	0.155	ENSG00000146648	7	55086714	EGFR	+	0.297953	0.0525718	1.44858e-08
rs17172410	7	54981755	C	T	0.155	ENSG00000146648	7	55086714	EGFR	+	0.295445	0.0527014	2.07036e-08
rs2538075	7	54983916	C	T	0.391	ENSG00000146648	7	55086714	EGFR	+	0.212797	0.0381082	2.35028e-08
rs12718931	7	54985118	C	T	0.224	ENSG00000146648	7	55086714	EGFR	+	0.256778	0.0461052	2.55624e-08
rs2538082	7	54988594	G	C	0.365	ENSG00000146648	7	55086714	EGFR	+	0.206308	0.0390785	1.29663e-07
rs2709280	7	54988990	G	A	0.365	ENSG00000146648	7	55086714	EGFR	+	0.206226	0.0390776	1.31067e-07
rs11238338	7	54989409	C	T	0.245	ENSG00000146648	7	55086714	EGFR	+	0.261462	0.0457106	1.06557e-08
rs12672649	7	54992965	T	G	0.22	ENSG00000146648	7	55086714	EGFR	+	0.249699	0.0461421	6.2493e-08
rs13236222	7	54992994	A	G	0.223	ENSG00000146648	7	55086714	EGFR	+	0.251497	0.0460855	4.83733e-08
rs11765408	7	54994483	A	C	0.181	ENSG00000146648	7	55086714	EGFR	+	-0.564	0.0505462	6.53718e-29
rs12670304	7	54995768	T	C	0.392	ENSG00000146648	7	55086714	EGFR	+	0.200023	0.0385273	2.08354e-07
rs12056195	7	55001472	T	A	0.223	ENSG00000146648	7	55086714	EGFR	+	0.233474	0.0458581	3.55749e-07
rs2015549	7	55004869	C	T	0.224	ENSG00000146648	7	55086714	EGFR	+	0.236247	0.0458134	2.51302e-07
rs68011198	7	55011461	A	T	0.224	ENSG00000146648	7	55086714	EGFR	+	0.229974	0.0458146	5.17603e-07
rs10229946	7	55013251	A	G	0.376	ENSG00000146648	7	55086714	EGFR	+	0.202756	0.0382401	1.14429e-07
rs6979446	7	55015505	T	C	0.054	ENSG00000146648	7	55086714	EGFR	+	-1.028	0.0928443	1.70953e-28
rs11238340	7	55020736	C	T	0.384	ENSG00000146648	7	55086714	EGFR	+	0.200127	0.0381063	1.50611e-07
rs887810	7	55023186	C	G	0.404	ENSG00000146648	7	55086714	EGFR	+	0.207884	0.0377491	3.65004e-08
rs11975082	7	55028474	G	C	0.356	ENSG00000146648	7	55086714	EGFR	+	0.214879	0.0393022	4.56792e-08
rs12718933	7	55028732	A	G	0.223	ENSG00000146648	7	55086714	EGFR	+	0.227129	0.0457273	6.79842e-07
rs4947483	7	55030269	T	G	0.223	ENSG00000146648	7	55086714	EGFR	+	0.226994	0.0457263	6.89893e-07
rs1990508	7	55033075	T	A	0.363	ENSG00000146648	7	55086714	EGFR	+	0.203931	0.0391988	1.96639e-07
rs12718934	7	55034435	C	T	0.225	ENSG00000146648	7	55086714	EGFR	+	0.227101	0.0457242	6.80821e-07
rs1005176	7	55036897	G	C	0.383	ENSG00000146648	7	55086714	EGFR	+	0.208537	0.0384742	5.95403e-08
rs4947485	7	55039055	G	A	0.232	ENSG00000146648	7	55086714	EGFR	+	0.226305	0.0455366	6.70437e-07
rs11770732	7	55039957	G	C	0.234	ENSG00000146648	7	55086714	EGFR	+	0.225949	0.045531	6.95813e-07
rs10899767	7	55043999	C	A	0.394	ENSG00000146648	7	55086714	EGFR	+	0.198598	0.0379558	1.67372e-07
rs28505898	7	55047127	A	T	0.322	ENSG00000146648	7	55086714	EGFR	+	0.224991	0.0424611	1.16591e-07
rs11238341	7	55048592	C	T	0.393	ENSG00000146648	7	55086714	EGFR	+	0.198621	0.037972	1.68853e-07
rs11238342	7	55049349	A	G	0.245	ENSG00000146648	7	55086714	EGFR	+	0.230579	0.0456296	4.34283e-07
rs11238343	7	55049350	G	C	0.245	ENSG00000146648	7	55086714	EGFR	+	0.230681	0.045637	4.3108e-07
rs4947960	7	55058006	C	T	0.376	ENSG00000146648	7	55086714	EGFR	+	0.193501	0.0388742	6.43695e-07
rs1558539	7	55058329	A	G	0.227	ENSG00000146648	7	55086714	EGFR	+	0.221409	0.0457064	1.27153e-06
rs4947486	7	55061705	C	G	0.274	ENSG00000146648	7	55086714	EGFR	+	0.204918	0.0439525	3.12754e-06
rs2330947	7	55062208	A	G	0.37	ENSG00000146648	7	55086714	EGFR	+	0.20389	0.0391681	1.93468e-07
rs11766838	7	55065935	A	C	0.225	ENSG00000146648	7	55086714	EGFR	+	0.227346	0.0457842	6.84895e-07
rs1158657	7	55069621	T	G	0.369	ENSG00000146648	7	55086714	EGFR	+	0.205104	0.0393921	1.92199e-07
rs9642562	7	55070579	T	G	0.249	ENSG00000146648	7	55086714	EGFR	+	0.202955	0.0443023	4.62455e-06
rs3757408	7	55071961	G	C	0.362	ENSG00000146648	7	55086714	EGFR	+	0.204778	0.039961	2.98404e-07
rs3757407	7	55072223	G	A	0.373	ENSG00000146648	7	55086714	EGFR	+	0.203895	0.0394406	2.34497e-07
rs55751430	7	55073106	C	G	0.198	ENSG00000146648	7	55086714	EGFR	+	-0.502948	0.0492008	1.57485e-24
rs28699309	7	55074113	G	A	0.547	ENSG00000146648	7	55086714	EGFR	+	-0.316927	0.0396315	1.2764e-15
rs28641516	7	55074282	T	C	0.534	ENSG00000146648	7	55086714	EGFR	+	-0.300873	0.0393625	2.11169e-14
rs12718936	7	55076792	T	G	0.229	ENSG00000146648	7	55086714	EGFR	+	0.218771	0.0454081	1.45086e-06
rs11767139	7	55078646	A	G	0.228	ENSG00000146648	7	55086714	EGFR	+	0.216388	0.0455322	2.00999e-06
rs957654	7	55081877	G	A	0.231	ENSG00000146648	7	55086714	EGFR	+	0.217503	0.0453921	1.65414e-06
rs12674036	7	55083362	T	C	0.229	ENSG00000146648	7	55086714	EGFR	+	0.218377	0.0453975	1.50677e-06
rs73131825	7	55098150	A	G	0.154	ENSG00000146648	7	55086714	EGFR	+	0.286265	0.0547107	1.67373e-07
rs6957176	7	55101285	G	C	0.128	ENSG00000146648	7	55086714	EGFR	+	0.296131	0.0595756	6.67196e-07
rs11978110	7	55101988	G	C	0.454	ENSG00000146648	7	55086714	EGFR	+	0.26437	0.0399264	3.55735e-11
rs111520006	7	55108853	T	C	0.135	ENSG00000146648	7	55086714	EGFR	+	0.313913	0.0579645	6.10814e-08
rs10244020	7	55108994	C	T	0.524	ENSG00000146648	7	55086714	EGFR	+	0.274299	0.038637	1.25313e-12
rs1861005	7	55111806	T	G	0.017	ENSG00000146648	7	55086714	EGFR	+	-1.04729	0.159042	4.5496e-11
rs73131843	7	55117116	G	A	0.177	ENSG00000146648	7	55086714	EGFR	+	0.317762	0.0514196	6.41904e-10
rs73133463	7	55119501	G	C	0.067	ENSG00000146648	7	55086714	EGFR	+	0.415296	0.0804369	2.43015e-07
rs111599093	7	55125897	A	G	0.163	ENSG00000146648	7	55086714	EGFR	+	0.34124	0.0529516	1.16077e-10
rs138154852	7	55125950	A	G	0.051	ENSG00000146648	7	55086714	EGFR	+	-0.747059	0.0946492	2.95191e-15
rs112317270	7	55126160	C	T	0.163	ENSG00000146648	7	55086714	EGFR	+	0.341182	0.0529314	1.15035e-10
rs61160416	7	55128285	C	T	0.163	ENSG00000146648	7	55086714	EGFR	+	0.340873	0.0528325	1.10418e-10
rs1024749	7	55128719	T	C	0.829	ENSG00000146648	7	55086714	EGFR	+	0.238596	0.0507532	2.58764e-06
rs10234806	7	55132080	T	C	0.282	ENSG00000146648	7	55086714	EGFR	+	-0.287528	0.0421055	8.56534e-12
rs6964933	7	55133363	A	T	0.829	ENSG00000146648	7	55086714	EGFR	+	0.248988	0.0507724	9.39023e-07
rs723526	7	55134819	G	A	0.829	ENSG00000146648	7	55086714	EGFR	+	0.248919	0.0507731	9.45889e-07
rs1861007	7	55139751	G	C	0.829	ENSG00000146648	7	55086714	EGFR	+	0.249561	0.0508404	9.16754e-07
rs17586365	7	55140786	A	G	0.12	ENSG00000146648	7	55086714	EGFR	+	0.345164	0.0614223	1.91486e-08
rs759168	7	55142911	T	G	0.829	ENSG00000146648	7	55086714	EGFR	+	0.250993	0.0509173	8.2471e-07
rs6947902	7	55143310	G	A	0.832	ENSG00000146648	7	55086714	EGFR	+	0.258012	0.0513643	5.08239e-07
rs11971997	7	55143585	C	G	0.829	ENSG00000146648	7	55086714	EGFR	+	0.251824	0.0509449	7.69036e-07
rs7809394	7	55145382	T	C	0.158	ENSG00000146648	7	55086714	EGFR	+	-0.36907	0.0532583	4.21399e-12
rs28701637	7	55147592	T	C	0.182	ENSG00000146648	7	55086714	EGFR	+	-0.363409	0.0508512	8.90091e-13
rs28573307	7	55148816	T	C	0.198	ENSG00000146648	7	55086714	EGFR	+	0.297212	0.0489778	1.29275e-09
rs28374832	7	55148817	T	C	0.198	ENSG00000146648	7	55086714	EGFR	+	0.297303	0.0489807	1.28067e-09
rs17172437	7	55149810	G	A	0.18	ENSG00000146648	7	55086714	EGFR	+	0.330396	0.0511714	1.07041e-10
rs10225877	7	55150822	T	A	0.181	ENSG00000146648	7	55086714	EGFR	+	-0.364527	0.0507799	7.04482e-13
rs11984267	7	55153693	T	C	0.186	ENSG00000146648	7	55086714	EGFR	+	0.309547	0.0502666	7.3622e-10
rs11974185	7	55153708	T	A	0.186	ENSG00000146648	7	55086714	EGFR	+	0.309554	0.0502681	7.36417e-10
rs11977299	7	55153775	A	G	0.186	ENSG00000146648	7	55086714	EGFR	+	0.30957	0.0502714	7.36791e-10
rs759170	7	55155372	T	C	0.185	ENSG00000146648	7	55086714	EGFR	+	0.310174	0.05032	7.09181e-10
rs56659219	7	55155849	T	G	0.186	ENSG00000146648	7	55086714	EGFR	+	0.310205	0.0503259	7.09633e-10
rs17172440	7	55156010	T	G	0.186	ENSG00000146648	7	55086714	EGFR	+	0.310284	0.0503298	7.0478e-10
rs57682440	7	55156075	A	G	0.185	ENSG00000146648	7	55086714	EGFR	+	0.310325	0.0503328	7.02749e-10
rs11979406	7	55156447	A	G	0.185	ENSG00000146648	7	55086714	EGFR	+	0.310385	0.0503449	7.0407e-10
rs17172441	7	55157028	A	G	0.185	ENSG00000146648	7	55086714	EGFR	+	0.311238	0.0503659	6.42892e-10
rs59335638	7	55157312	T	C	0.185	ENSG00000146648	7	55086714	EGFR	+	0.311341	0.0503658	6.34548e-10
rs73135226	7	55157475	C	T	0.188	ENSG00000146648	7	55086714	EGFR	+	0.306381	0.0503193	1.13808e-09
rs11978754	7	55157915	C	T	0.185	ENSG00000146648	7	55086714	EGFR	+	0.315928	0.0503341	3.46025e-10
rs11981148	7	55158025	A	G	0.185	ENSG00000146648	7	55086714	EGFR	+	0.320255	0.0504754	2.22747e-10
rs11981175	7	55158031	A	G	0.185	ENSG00000146648	7	55086714	EGFR	+	0.318281	0.0504583	2.83036e-10
rs56242229	7	55159479	G	A	0.185	ENSG00000146648	7	55086714	EGFR	+	0.3188	0.0504436	2.61689e-10
rs60169769	7	55159857	A	G	0.185	ENSG00000146648	7	55086714	EGFR	+	0.319201	0.0504529	2.50429e-10
rs73135239	7	55161372	T	C	0.184	ENSG00000146648	7	55086714	EGFR	+	0.331037	0.0508998	7.83653e-11
rs56367980	7	55164642	T	C	0.127	ENSG00000146648	7	55086714	EGFR	+	0.311732	0.0618613	4.67467e-07
rs139339147	2	113242265	G	A	0.010677	ILMN_1800512	22	35789940	HMOX1	+	-0.595703	0.130443	4.95301e-06
rs13020491	2	174722445	A	G	0.470344	ILMN_1800512	22	35789940	HMOX1	+	0.125767	0.0274901	4.76238e-06
rs10196736	2	228812013	G	T	0.240371	ILMN_1800512	22	35789940	HMOX1	+	0.157448	0.0325615	1.32876e-06
rs10208187	2	228812546	G	A	0.200398	ILMN_1800512	22	35789940	HMOX1	+	0.171395	0.0345333	6.9348e-07
rs13410711	2	228814114	T	C	0.201122	ILMN_1800512	22	35789940	HMOX1	+	0.173419	0.0345181	5.06058e-07
rs6707466	2	228814121	G	A	0.201122	ILMN_1800512	22	35789940	HMOX1	+	0.173419	0.0345181	5.06058e-07
rs6720052	2	228817235	G	A	0.200579	ILMN_1800512	22	35789940	HMOX1	+	0.171834	0.0345292	6.47496e-07
rs34596631	2	241858840	T	C	0.338786	ILMN_1800512	22	35789940	HMOX1	+	0.140741	0.0293813	1.66652e-06
rs11709472	3	188077586	T	C	0.451449	ILMN_1800512	22	35789940	HMOX1	+	-0.130066	0.0280634	3.57419e-06
rs6780858	3	188132110	A	G	0.487323	ILMN_1800512	22	35789940	HMOX1	+	0.131909	0.0279961	2.45669e-06
rs60946162	3	188133336	T	C	0.442231	ILMN_1800512	22	35789940	HMOX1	+	-0.128575	0.028166	4.9973e-06
chr5:173933978:D	5	173933978	Z	Y	0.057866	ILMN_1800512	22	35789940	HMOX1	+	-0.286436	0.0596742	1.58668e-06
rs241871	5	173935992	G	A	0.057866	ILMN_1800512	22	35789940	HMOX1	+	-0.286436	0.0596742	1.58668e-06
rs703736	5	173941314	A	C	0.058047	ILMN_1800512	22	35789940	HMOX1	+	-0.284945	0.0595997	1.74442e-06
rs354981	5	173941960	G	T	0.059132	ILMN_1800512	22	35789940	HMOX1	+	-0.285313	0.0589686	1.30896e-06
rs74921465	5	173942879	A	T	0.054973	ILMN_1800512	22	35789940	HMOX1	+	-0.281111	0.0607226	3.66674e-06
chr5:173942907:D	5	173942907	Z	Y	0.055335	ILMN_1800512	22	35789940	HMOX1	+	-0.278377	0.0605644	4.29894e-06
rs16870749	6	10887147	C	G	0.03689	ILMN_1800512	22	35789940	HMOX1	+	0.340528	0.0743621	4.66485e-06
rs10224542	7	21212389	G	T	0.305425	ILMN_1800512	22	35789940	HMOX1	+	0.138192	0.030117	4.46432e-06
rs1145379	11	99649815	A	G	0.363834	ILMN_1800512	22	35789940	HMOX1	+	0.132442	0.028873	4.49545e-06
rs1119082	11	99664857	A	G	0.365099	ILMN_1800512	22	35789940	HMOX1	+	0.132321	0.0289317	4.79496e-06
rs1228368	11	99665285	G	A	0.365099	ILMN_1800512	22	35789940	HMOX1	+	0.132321	0.0289317	4.79496e-06
rs1218987	11	99673021	G	C	0.365461	ILMN_1800512	22	35789940	HMOX1	+	0.132912	0.0289204	4.31119e-06
rs1218986	11	99673272	A	G	0.365642	ILMN_1800512	22	35789940	HMOX1	+	0.133053	0.0289262	4.23018e-06
rs1145386	11	99674462	A	G	0.36528	ILMN_1800512	22	35789940	HMOX1	+	0.132881	0.0289151	4.31594e-06
rs1145390	11	99677727	T	G	0.364919	ILMN_1800512	22	35789940	HMOX1	+	0.133449	0.0289723	4.10312e-06
rs1145393	11	99682530	G	T	0.364376	ILMN_1800512	22	35789940	HMOX1	+	0.134636	0.0290004	3.44124e-06
rs28416245	13	99412490	A	G	0.052717	ILMN_1800512	22	35789940	HMOX1	+	-0.291018	0.0629353	3.76259e-06
rs138554789	14	27231378	A	G	0.017004	ILMN_1800512	22	35789940	HMOX1	+	-0.500972	0.108157	3.62332e-06
rs5015239	14	41816920	G	T	0.365658	ILMN_1800512	22	35789940	HMOX1	+	0.138842	0.0295042	2.52825e-06
rs12900942	15	68756701	C	T	0.139	ILMN_1800512	22	35789940	HMOX1	+	0.187374	0.0407027	4.15494e-06
rs117645815	15	82455649	A	G	0.064423	ILMN_1800512	22	35789940	HMOX1	+	-0.264685	0.0570161	3.44577e-06
rs9922487	16	7311775	G	A	0.05811	ILMN_1800512	22	35789940	HMOX1	+	-0.303163	0.0610214	6.75975e-07
rs74188745	16	7312114	A	T	0.05992	ILMN_1800512	22	35789940	HMOX1	+	-0.30153	0.0598443	4.6901e-07
rs17143163	16	7312364	C	T	0.058291	ILMN_1800512	22	35789940	HMOX1	+	-0.298727	0.0609409	9.49077e-07
rs11656560	17	5745472	G	A	0.457408	ILMN_1800512	22	35789940	HMOX1	+	0.127151	0.027746	4.59057e-06
chr21:30316302:D	21	30316302	Z	Y	0.293809	ILMN_1800512	22	35789940	HMOX1	+	-0.150336	0.0303242	7.13603e-07
chr21:30316304:I	21	30316304	Z	Y	0.308792	ILMN_1800512	22	35789940	HMOX1	+	-0.141059	0.0299301	2.44159e-06
chr21:30316305:I	21	30316305	Z	Y	0.307706	ILMN_1800512	22	35789940	HMOX1	+	-0.139894	0.0299616	3.02508e-06
rs76516635	22	35733722	A	G	0.05859	ILMN_1800512	22	35789940	HMOX1	+	0.277494	0.0595794	3.19995e-06
rs114628428	22	35742762	T	C	0.049548	ILMN_1800512	22	35789940	HMOX1	+	0.296121	0.0640387	3.76238e-06
rs139427723	22	35757637	T	C	0.055556	ILMN_1800512	22	35789940	HMOX1	+	0.280708	0.0611053	4.35164e-06
rs74988848	22	35757727	G	A	0.054832	ILMN_1800512	22	35789940	HMOX1	+	0.287461	0.0616499	3.11938e-06
rs75683186	22	35763091	A	C	0.055174	ILMN_1800512	22	35789940	HMOX1	+	0.289165	0.0612705	2.36447e-06
rs5995096	22	35769966	A	G	0.057365	ILMN_1800512	22	35789940	HMOX1	+	0.286073	0.0603076	2.0999e-06
rs17880288	22	35790323	T	A	0.056098	ILMN_1800512	22	35789940	HMOX1	+	0.288902	0.0610701	2.23789e-06
rs2018488	22	35791774	C	T	0.053946	ILMN_1800512	22	35789940	HMOX1	+	0.2938	0.0616408	1.87618e-06
rs78993387	22	35792090	C	G	0.053765	ILMN_1800512	22	35789940	HMOX1	+	0.298375	0.0617258	1.33898e-06
rs4645742	22	35797833	T	G	0.064399	ILMN_1800512	22	35789940	HMOX1	+	-0.27338	0.0560973	1.09739e-06
rs4645763	22	35803204	G	A	0.041652	ILMN_1800512	22	35789940	HMOX1	+	-0.367484	0.0704485	1.82484e-07
rs4645771	22	35804752	G	A	0.137351	ILMN_1800512	22	35789940	HMOX1	+	-0.425867	0.0411582	4.31465e-25
rs4645772	22	35804936	C	A	0.046835	ILMN_1800512	22	35789940	HMOX1	+	-0.414046	0.0653485	2.35856e-10
rs4645773	22	35805592	T	C	0.039602	ILMN_1800512	22	35789940	HMOX1	+	-0.441899	0.0719841	8.31252e-10
rs133414	22	35805720	T	C	0.04233	ILMN_1800512	22	35789940	HMOX1	+	-0.378602	0.0699382	6.18463e-08
rs133415	22	35806238	T	G	0.139291	ILMN_1800512	22	35789940	HMOX1	+	-0.423329	0.040743	2.74701e-25
rs133417	22	35806815	C	T	0.049367	ILMN_1800512	22	35789940	HMOX1	+	-0.364628	0.0637009	1.04006e-08
rs133418	22	35807358	G	C	0.049023	ILMN_1800512	22	35789940	HMOX1	+	-0.365646	0.0641416	1.19382e-08
rs2307344	22	35808708	T	C	0.068198	ILMN_1800512	22	35789940	HMOX1	+	-0.343976	0.0551422	4.43255e-10
rs4645788	22	35810541	T	C	0.06861	ILMN_1800512	22	35789940	HMOX1	+	-0.334917	0.05503	1.15708e-09
rs2071740	22	35814215	G	A	0.090416	ILMN_1800512	22	35789940	HMOX1	+	-0.397431	0.0489449	4.6631e-16
rs57119408	22	35814661	Z	Y	0.105835	ILMN_1800512	22	35789940	HMOX1	+	-0.331007	0.0458039	4.95193e-13
rs4645803	22	35814939	G	C	0.090416	ILMN_1800512	22	35789940	HMOX1	+	-0.397431	0.0489449	4.6631e-16
rs2071743	22	35817257	A	G	0.090416	ILMN_1800512	22	35789940	HMOX1	+	-0.397431	0.0489449	4.6631e-16
rs4645827	22	35820589	C	A	0.090235	ILMN_1800512	22	35789940	HMOX1	+	-0.393506	0.0489805	9.43978e-16
rs133436	22	35822420	C	G	0.173418	ILMN_1800512	22	35789940	HMOX1	+	-0.32231	0.0376166	1.05031e-17
rs55790153	22	35851038	T	C	0.079891	ILMN_1800512	22	35789940	HMOX1	+	-0.298791	0.0522239	1.05683e-08
rs55868939	22	35851916	T	A	0.101087	ILMN_1800512	22	35789940	HMOX1	+	-0.215093	0.0465701	3.86164e-06
rs28448736	22	35853458	T	G	0.085688	ILMN_1800512	22	35789940	HMOX1	+	-0.241542	0.0504113	1.656e-06
rs67259090	22	35857060	A	G	0.109743	ILMN_1800512	22	35789940	HMOX1	+	-0.202942	0.0444541	4.99011e-06
rs28796091	22	35862655	G	T	0.213534	ILMN_1800512	22	35789940	HMOX1	+	-0.177	0.035479	6.07346e-07

## Sheet: S9
NID	Ingredient	CID	Druglike score
15366	istidina	6274	0.541194
13831	gulutamine	---	---
11016	selina-4(14)7(11)-dien-8-one	13986099	0.442634
3849	3Β-acetoxyatractylone	5319317	0.580072
21769	Epi-Bisdehydrotuberostemonine J	11632127	0.735687
6922	pha	135887873	---
21773	Tuberostemonone	6426912	0.653874
44051	13-15-Dideoxyaconitine	5316668	0.417275
3349	Α-amyrin	73170	0.388667
13846	scabioside d	---	---
1562	lpg	5950	0.451352
18974	Atractylenolide Iii	---	---
3360	tuberostemospironine	101449918	0.636638
2849	juniper camphor	521214	0.612671
45089	(+)-Tubocurarine	3246130	0.237886
2595	neostenine	11536426	0.690211
5667	stemonidine	24721470	0.708216
11815	oxotuberostemonine (ii)	---	---
10025	8Β-ethoxy atractylenolide iii	---	---
2093	isostemonidine	181709	0.693474
4141	stigmast-22e-en-3beta-ol	5283650	0.453504
17453	Malkangunin	---	---
14638	beta-sitosterol	222284	0.436096
12591	14-acetyl-12-senecioyl-2e-8e-10e-atractylentriol	---	---
48	atractylodes macrocephala	---	---
7216	methose	5984	0.301092
25137	stemonine	155331	0.676922
3636	l-lysin	5962	0.457177
4405	alpha-curcumene	92139	0.612479
21557	α-Copaene	25245021	0.559489
17722	Atractylenolide I	---	---
3389	(3s-8s-9s-10r-13r-14s-17r)-10-13-dimethyl-17-[(2r-5s)-5-propan-2-yloctan-2-yl]-23-4-7-8-9-11-12-14-15-16-17-dodecahydro-1h-cyclopenta[a]phenanthren-3-ol-	222284	0.436096
13632	dty	71098	---
19520	Oxoushinsunine	---	---
43843	Atractylenolide Iii	11311230	0.529359
2372	daucosterol	5742590	0.257173
2632	alpha-gurjunene	15560276	0.512513
4169	polymannose	161658	0.281638
8013	atractylenolide	3086007	0.439892
3662	tuberostemonine j	---	---
9550	isostemotinine	---	---
2128	scabioside a	---	---
1617	l-valin	6287	0.536977
11090	gly	750	0.421171
17490	Copaene	---	---
16211	atractylodin	5321047	0.608524
1108	dibp	6782	0.749045
10073	2alpha-(alpha-methylbutyrul)-oxy-5alpha-7belta-9alpha-10belta-tetraacetoxy-4(20)-11-taxadiene	---	---
2654	14-acetyl-12-senecioyl-2e-8z-10e-atractylentriol	---	---
13662	paipunine	102258287	0.249027
15967	atractyenolide	11368212	0.469959
21087	Stenine	---	---
18271	Patrinene	---	---
44896	12-Oxoarundoin	5320321	0.424322
18786	12(Alpha-Methyl Butyryl)-14-Acetyl-2E-8Z-10E-Atractylentriol	---	---
14691	sinostemonine	---	---
28006	oxotuberostemonine ii	5320344	0.731166
17512	Beta-Pinene	---	---
13929	hemo-sol	440917	0.485034
13162	hodorine	---	---
23914	(R)-()-Citronellal	75427	0.439269
3691	2-[(1r-3s-4s)-3-isopropenyl-4-methyl-4-vinylcyclohexyl]propan-2-ol	92138	0.717035
7019	(5e-9z)-3-6-10-trimethyl-4-7-8-11-tetrahydrocyclodeca[b]furan	636458	0.587209
21611	α-Bergamotene	86608	0.583195
19311	13-15-Dideoxyaconitine	---	---
17775	4-Ethoxycarbonyl-2-Quinolone	---	---
10352	asi	13828960	---
15474	prolinum	145742	0.498209
4467	14(Α-methyl butyryl)-2-e-8-e-10-e-atractylentriol-8 e	---	---
372	d-camphene	92221	0.448983
15732	tuberostemonine h	6604647	0.694641
18292	Protostemonine	---	---
28020	patrinene	5320427	0.512513
14968	Γ-elemene	12309452	0.561651
18296	Alpha-Bergamotene	---	---
3450	malicacid	525	0.45534
38010	butenolide b	101601975	0.666809
18811	Tuberostemonine	---	---
3197	sessilistemonine	---	---
17789	(+)-Tubocurarine	---	---
43645	Uridine	45356795	0.443511
4222	12-(Α-methyl butyryl)-14-acetyl-2 e-8z-10-e-atractylentriol	---	---
43646	Palmitic Acid	18413781	0.339165
2176	atracty lentrid	---	---
3456	2-[(2r-5s-6s)-6-10-dimethylspiro[4.5]dec-9-en-2-yl]propan-2-ol	10878761	0.666681
43648	Daucosterol	52940117	0.257173
4739	(1s-2r-4r)-neoiso-dihydrocarveol	443166	0.574759
10884	(+)-eudesma-4(15)-7(11)-dien-8-one	101351161	0.442634
6533	akridin	9215	0.481898
19337	Didehydrotuberostemonine	---	---
2954	isotuberostemonine	---	---
19082	Stemonine	---	---
2190	oxalicacid	16213469	0.274831
43663	Beta-Sitosterol	53399246	0.436096
43666	Formononetin	10378473	0.777296
16019	scabioside e	---	---
5783	ethyl pivaloylacetate	86950	0.478943
12440	succinic acid	1110	0.543771
16024	14(alpha-methyl butyryl)-2e-8e-10e-atractylentriol	---	---
21146	Citronellal	---	---
13212	d-serin	71077	---
19102	Isopatrinene	---	---
19358	Alpha-Humulene	---	---
5536	epi-bisdehydrotuberostemonine j	58583219	0.735687
43936	Malkangunin	6325577	0.704892
43937	Suchilactone	10915582	0.596438
163	atractylenolideii	14448070	0.472498
1701	oxotuberostemonine	101593022	0.731166
36005	jurubine	52931419	0.260515
27814	12(alpha-methyl butyryl)-14-acetyl-2e-8z-10e-atractylentriol	5319530	0.389558
9895	(+/-)-isoborneol	439569	0.5668
27815	14(alpha-methyl butyryl)-2e-8z-10e-atractylentriol	5319532	0.408222
44201	Patrinoside	4490287	0.225348
16810	Hinesol	---	---
7851	scabioside g	---	---
8107	tuberostemonol	---	---
16052	atractylentriol	---	---
12214	beta-humulene	5318102	0.485103
13752	stemotinine	101160220	0.678543
3513	beta-selinene	442393	0.541846
11450	butenolide a	---	---
9147	biatractylolide	10813930	0.328616
19131	Alpha-Muurolene	---	---
4801	(1r)-2-methyl-1-phenylprop-2-en-1-ol	7015153	0.637867
16579	daucostero	5742590	0.257173
13255	formic acid	284	0.380161
6856	scabioside b	---	---
44233	Stenine	11601553	0.690211
8908	campesterol-d-glucoside	70699334	0.293407
18893	Atractylone	---	---
5335	kanzonols k	---	---
9178	scabioside c	11556805	0.138348
7898	alloaromadedrene	11095734	0.516861
20698	Tuberostemonone	---	---
10715	citric acid	311	0.427421
5341	atractylon	---	---
4320	l-arginine	6322	0.227783
16867	Suchilactone	---	---
4074	scabioside f	---	---
5098	l-ile	6306	0.583947
21740	Agarospirol-Hinesol	289964	0.666681
21741	β-Elemol	6429032	0.717035
21742	Atractylenolide I	5321018	0.469959
21743	Atractylone	3080635	0.596243
6128	12-senecioyl-2e-8e-10e-atractylentriol	---	---
15090	butenolide b	---	---
20722	14(Alpha-Methyl Butyryl)-2E-8Z-10E-Atractylentriol	---	---
45042	Stephanine	10335495	0.809417
2292	(3s)-3-[(1r)-1-5-dimethylhex-4-enyl]-6-methylenecyclohexene	519764	0.571804
5881	hypotuberostemonine	---	---
16889	Patrinoside	---	---
2043	scopoletol	5280460	0.695448
27644	isopatrinene	5318620	0.516861
18687	Jurubine	---	---

[truncated: 4 more sheets: S10, S11, S12, Sheet1]
